# Supplementary material for: Multicolor ultralong phosphorescence from perovskite-like octahedral α-AlF3
Source: Nat Commun. 2022 Sep 29;13:5712. doi: 10.1038/s41467-022-33540-1 (PMC9522726; doi:10.1038/s41467-022-33540-1)
Supplement: Supplementary file 10 — Source Data [file 41467_2022_33540_MOESM10_ESM.xlsx]

## Sheet: Fig.2a
excitation-phosphorescence emission mapping of AlF3
	Excitation Wavelength (nm)
Emission Wavelength (nm)	0	350	355	360	365	370	375	380	385	390	395	400	405	410	415	420	425	430	435	440	445	450	455	460	465	470	475	480	485	490	495	500	505	510	515	520	525	530	535	540	545	550	555	560	565	570	575	580	585
	250	7531	15843	30581	63172	135699	291811	583767	1080000	1790000	2630000	3390000	4070000	4620000	5030000	5340000	5580000	5720000	5800000	5840000	5840000	5830000	5780000	5710000	5620000	5510000	5350000	5160000	4930000	4690000	4420000	4150000	3920000	3670000	3420000	3180000	2940000	2730000	2500000	2280000	2050000	1830000	1620000	1460000	1330000	1230000	1130000	1030000	909783
	270	3799	8123	14842	26932	48440	86760	153203	262910	429047	655007	925302	1220000	1530000	1840000	2140000	2410000	2660000	2850000	3000000	3100000	3180000	3200000	3180000	3150000	3100000	3010000	2920000	2770000	2630000	2480000	2350000	2220000	2080000	1940000	1820000	1700000	1580000	1460000	1340000	1210000	1080000	967750	866009	794780	735542	680124	621422	551540
	290	2533	5251	9369	16904	32126	60510	112039	195771	322752	494702	690069	904099	1120000	1350000	1580000	1800000	1990000	2150000	2280000	2380000	2440000	2490000	2500000	2490000	2460000	2400000	2320000	2230000	2130000	2030000	1920000	1820000	1720000	1620000	1520000	1430000	1330000	1230000	1130000	1030000	924251	825386	747129	686619	638811	591328	539973	484866
	310	1597	3014	5029	7875	12383	19736	31601	53994	92008	147335	217897	307643	405441	511692	626963	760816	886142	999375	1090000	1180000	1260000	1310000	1340000	1360000	1360000	1340000	1310000	1270000	1220000	1170000	1110000	1060000	996790	946793	895046	836324	782253	727935	669359	608199	549117	492646	445496	408602	383378	356245	323975	289391
	330	1557	2640	4154	6316	8986	13412	19545	27364	37285	49907	65950	86093	109628	138559	174494	216866	267066	322099	380996	440892	497123	547829	593667	631694	662556	679112	690880	687493	676040	661980	642223	624229	601653	577995	553141	527554	502555	475553	445966	411368	377242	342575	313091	291229	273614	255698	235464	211835
	350	0	0	0	0	0	0	0	0	0	0	0	0	2915	27319	68180	116137	167042	205837	237338	273166	315079	356409	397550	433643	459275	481765	501151	515784	524632	528766	527998	525501	521306	515925	508941	500478	491176	482123	471174	458335	443255	427674	406012	383630	360088	334522	309388	285849
	370	0	0	0	0	0	0	0	0	0	0	0	0	3103	25826	61937	103098	145301	176968	198876	227366	259665	289609	321815	347578	369087	386140	404382	420189	434927	440921	453034	460974	469981	481505	487075	490689	497628	499794	497722	495735	491972	480381	464085	445871	423093	397107	373283	345096
	390	0	0	0	0	0	0	0	0	0	0	0	0	3180	37202	97978	166270	235362	281415	306017	329602	352846	375227	391356	409303	421694	430260	443477	453422	462848	472280	483972	499228	518094	540057	559728	576758	588457	594863	594686	591711	585011	574859	562286	541304	515073	486716	456586	425726
	410	0	0	0	0	0	0	0	0	0	0	0	0	0	0	0	0	0	0	0	0	0	0	0	0	0	0	0	0	0	0	66846	212789	347911	469357	540699	560044	570693	582094	589676	593826	590700	583325	572747	554559	529597	504567	474959	445077
	430	0	0	0	0	0	0	0	0	0	0	0	0	0	0	0	0	0	0	0	0	0	0	0	0	0	0	0	0	0	0	77073	229835	365433	484992	545664	556773	569884	584619	597928	609022	620071	620657	616990	604444	588479	566330	541253	513379
	B2-BL12	Phosphorescence Intensity
[truncated: 23 more columns]

## Sheet: Fig.2b
time-resolved emission spectra (TRES, λex = 280 nm) of AlF3
	Slice
Emission Wavelength (nm)	0	350	355	360	365	370	375	380	385	390	395	400	405	410	415	420	425	430	435	440	445	450	455	460	465	470	475	480	485	490	495	500	505	510	515	520	525	530	535	540	545	550	555	560	565	570	575	580	585
	7	56	98	195	436	822	1498	2463	4115	6120	7744	9424	11455	13318	15113	16688	17956	18661	19350	19626	19588	18929	18934	17723	16478	15889	14953	14155	13111	12435	11551	10559	9838	8786	8219	7543	6869	6176	5522	4841	4202	3696	3340	3008	2871	2504	2321	1998	1716
	8	44	67	160	258	620	1135	2021	3459	4960	6500	7762	9535	11166	12683	13997	14861	15493	16472	16474	16334	16011	15802	14447	13925	13238	12446	11542	10944	10249	9519	8703	7960	7335	6413	5772	5357	4838	4266	3783	3218	2814	2578	2347	2191	2026	1814	1503	1247
	9	34	55	109	235	470	905	1629	2683	4019	5455	6592	8175	9529	10757	12013	12606	13317	13776	13978	13960	13745	13546	12624	11680	11196	10445	9897	9168	8415	7917	7057	6533	6104	5468	4926	4350	4076	3537	3149	2676	2322	2100	1900	1775	1627	1514	1251	1038
	10	25	44	78	165	369	757	1372	2329	3502	4746	5674	7030	8219	9418	10405	11118	11540	12074	12345	12057	12000	11521	10826	10088	9646	9055	8473	8051	7485	6688	6189	5602	5035	4791	4199	3784	3402	3050	2595	2246	1934	1807	1629	1506	1337	1218	1011	816
	11	23	38	85	139	344	636	1122	1944	3096	4107	5030	6231	7202	8105	9317	9793	10271	10823	10877	10615	10774	10233	9742	9072	8564	8082	7522	6973	6290	5916	5368	4923	4417	4036	3579	3297	2999	2572	2154	1910	1701	1468	1332	1222	1175	1022	849	734
	12	20	28	80	127	288	538	905	1670	2714	3650	4304	5324	6412	7351	8349	8814	9269	9558	9624	9281	9321	9018	8494	8076	7600	6916	6539	6164	5713	5217	4752	4367	3949	3632	3211	2812	2500	2218	1924	1664	1437	1275	1180	1065	973	863	701	584
	13	12	20	51	112	256	487	785	1454	2333	3365	3958	4803	5737	6696	7551	8014	8005	8390	8586	8359	8377	8072	7706	7059	6663	6357	5858	5601	5222	4646	4295	3817	3534	3105	2796	2595	2255	1919	1674	1475	1289	1087	978	938	811	726	624	534
	14	18	21	47	97	211	397	775	1271	2091	2847	3481	4271	5250	5868	6653	6969	7284	7716	7716	7666	7591	7426	6902	6508	5991	5645	5268	4906	4492	4061	3769	3353	3058	2816	2490	2271	1991	1745	1436	1278	1162	956	895	823	763	606	519	479
	15	8	13	34	100	203	387	642	1114	1883	2474	3053	3984	4537	5258	5918	6373	6487	6955	7125	6939	6678	6679	6110	5774	5422	5115	4812	4417	4004	3797	3403	3052	2813	2508	2229	2022	1718	1544	1356	1118	945	865	784	737	661	543	515	409
	16	11	18	32	89	163	322	573	981	1659	2276	2832	3521	4248	4798	5437	5793	5989	6462	6413	6207	6261	5957	5638	5186	4984	4776	4230	4045	3710	3327	3063	2849	2525	2284	2037	1753	1555	1381	1192	1020	914	784	647	689	598	511	459	382
	17	10	14	23	67	149	275	506	971	1499	2088	2472	3119	3726	4398	4893	5287	5512	5817	5759	5559	5653	5589	5013	4711	4514	4207	3969	3517	3434	3132	2757	2627	2238	2005	1811	1601	1337	1267	1015	910	789	691	655	583	512	443	352	297
	18	11	20	31	61	110	233	444	784	1332	1871	2380	2857	3397	3981	4474	4841	5034	5271	5321	5379	5061	5023	4626	4262	4141	3813	3616	3349	2963	2734	2610	2284	2106	1897	1705	1441	1315	1164	1005	813	693	621	504	557	412	401	374	274
	19	7	10	40	42	109	240	388	796	1225	1735	2135	2598	3222	3602	4077	4309	4601	4758	4910	4717	4762	4528	4207	4010	3732	3491	3235	3022	2790	2500	2339	2123	1971	1659	1522	1360	1223	1037	903	739	678	573	511	459	430	358	309	259
	20	13	10	22	50	87	183	360	615	1153	1508	1853	2359	2788	3470	3909	4163	4169	4372	4434	4438	4488	4179	3946	3625	3473	3253	2971	2744	2610	2254	2086	1963	1685	1525	1395	1243	1004	927	801	713	596	527	438	469	389	315	262	213
	21	6	8	11	43	92	174	343	670	1033	1414	1777	2233	2645	3091	3564	3758	3852	4007	4064	4050	3997	3838	3532	3323	3131	2975	2771	2600	2358	2131	1884	1738	1625	1383	1200	1120	990	831	737	635	564	517	411	404	316	296	250	213
	22	9	16	20	56	102	173	277	564	952	1388	1638	1980	2381	2923	3295	3459	3539	3663	3898	3764	3761	3464	3241	3122	2979	2773	2590	2373	2170	1997	1730	1585	1446	1333	1133	1048	876	777	717	614	469	415	360	343	314	268	228	191
	23	6	7	14	41	74	159	264	523	862	1205	1527	1852	2244	2588	3042	3156	3416	3495	3604	3530	3418	3242	3097	2809	2704	2531	2344	2124	1966	1828	1589	1524	1295	1176	1026	909	787	798	612	527	433	419	358	332	277	246	210	177
	24	4	7	18	26	76	157	285	469	780	1133	1390	1727	2124	2465	2824	2864	2996	3209	3168	3105	3227	3166	2843	2681	2572	2340	2194	2079	1890	1689	1599	1370	1285	1110	940	855	737	693	593	461	402	370	311	315	259	221	197	168
	25	4	5	14	27	61	124	248	432	768	1043	1269	1595	1951	2234	2643	2789	2887	3016	3061	3006	2906	2862	2737	2467	2360	2147	2008	1860	1703	1570	1397	1282	1099	1045	851	794	755	642	495	457	365	313	265	253	238	189	179	165
	26	4	7	9	31	67	133	221	417	701	954	1233	1517	1830	2071	2393	2609	2678	2756	2797	2758	2763	2676	2505	2405	2175	2062	2000	1747	1540	1435	1322	1189	1045	988	837	716	623	538	521	430	369	298	273	247	205	175	165	125
	27	3	6	9	33	70	98	185	353	623	930	1101	1347	1784	1945	2277	2434	2464	2627	2704	2651	2594	2486	2270	2141	2030	1907	1686	1636	1555	1398	1158	1093	1006	888	773	690	574	498	433	364	338	256	271	259	218	181	159	126
	28	3	3	14	23	50	91	183	335	564	812	1006	1287	1606	1933	2121	2233	2399	2410	2438	2464	2425	2332	2182	1980	1917	1786	1666	1505	1423	1249	1143	1015	941	798	733	652	554	486	419	359	315	234	234	209	183	155	128	109
	29	4	2	3	19	40	92	174	318	580	810	1006	1218	1455	1736	1977	2158	2167	2232	2332	2261	2241	2164	2078	1934	1825	1606	1479	1437	1252	1183	1070	980	804	759	681	591	514	439	373	304	317	256	210	180	158	164	123	102
	30	3	3	9	12	39	93	164	291	544	760	950	1132	1387	1627	1822	1996	2044	2170	2220	1993	2054	1989	1872	1775	1684	1494	1392	1308	1254	1089	988	876	755	697	626	538	488	450	311	308	270	197	207	187	171	134	110	97
	31	4	4	10	15	41	85	126	236	484	713	842	1065	1351	1444	1792	1802	1833	1945	2059	2001	1966	1837	1693	1684	1567	1412	1384	1204	1154	1016	879	806	777	662	561	481	446	386	319	286	242	221	173	173	171	128	115	98
	32	3	4	9	20	37	58	110	234	450	675	787	930	1198	1378	1509	1777	1803	1841	1905	1912	1847	1793	1609	1524	1474	1261	1304	1218	1048	927	805	829	662	638	541	498	465	356	299	270	223	209	172	158	139	109	97	81
	33	4	4	6	25	30	72	116	210	428	616	733	896	1105	1338	1489	1658	1687	1694	1802	1758	1799	1672	1561	1426	1414	1299	1221	1069	1003	938	805	762	588	585	499	433	412	343	286	286	221	180	147	151	129	95	87	81
	34	3	3	6	18	35	57	102	231	431	575	700	906	1097	1198	1396	1538	1529	1630	1677	1660	1655	1631	1479	1402	1260	1227	1094	1068	913	855	770	678	602	556	489	403	368	308	260	238	217	160	158	117	100	120	87	82
	35	4	3	2	20	25	51	115	158	406	534	650	790	978	1172	1369	1393	1477	1506	1541	1604	1500	1434	1384	1234	1225	1136	1002	997	860	767	650	633	572	527	447	352	332	309	242	211	178	152	127	130	130	112	100	62
	36	2	4	8	14	34	53	100	176	319	545	670	702	954	1118	1244	1373	1412	1497	1515	1445	1445	1370	1286	1214	1155	1072	1011	882	861	680	641	616	562	493	438	369	341	272	247	195	168	140	154	104	97	101	66	67
	37	1	4	9	12	28	50	97	158	332	492	631	738	900	1018	1152	1261	1348	1404	1394	1414	1346	1266	1155	1171	1052	1019	929	837	753	708	626	550	496	427	397	357	303	285	215	172	174	136	122	103	86	86	86	61
	38	2	0	6	9	31	48	86	175	280	469	516	686	844	980	1143	1202	1204	1320	1302	1351	1292	1179	1167	1097	977	997	895	823	737	607	585	515	489	440	380	346	276	275	213	194	146	138	111	105	71	91	77	51
	39	3	2	4	11	18	45	68	139	278	444	521	622	815	909	1007	1184	1169	1189	1173	1254	1186	1167	1076	1059	900	855	785	793	702	627	543	492	445	374	337	299	269	235	216	173	155	119	101	90	91	53	61	57
	40	1	5	9	8	27	41	83	126	282	427	450	638	775	914	1004	1075	1073	1192	1166	1228	1170	1144	1012	975	862	865	788	765	603	574	514	504	433	362	342	301	232	212	183	174	129	104	103	94	81	69	66	56
	41	2	3	5	12	36	32	82	124	262	396	455	572	736	843	953	1033	1050	1151	1128	1107	1070	1077	964	901	852	834	767	700	595	550	488	479	379	391	293	305	264	206	188	160	114	100	111	85	62	64	45	50
	42	7	2	6	10	15	40	65	125	223	380	403	525	694	764	891	935	1023	1092	1066	1083	1047	990	918	860	813	780	685	638	566	513	498	453	388	332	284	253	231	202	167	150	114	101	87	64	88	67	46	49
	43	4	3	4	8	19	37	67	125	225	340	409	539	616	764	805	900	987	1037	1038	964	999	965	903	841	749	712	683	580	528	484	430	372	336	307	272	261	197	179	176	138	104	94	73	75	52	55	49	39
	44	2	0	2	9	16	33	58	116	209	284	396	454	592	719	799	862	881	938	1034	953	988	904	815	758	726	692	610	575	509	467	424	412	348	282	258	220	191	143	142	123	116	97	67	78	45	55	49	51
	45	1	3	9	13	18	36	49	101	211	280	357	480	564	690	737	815	834	945	959	913	837	863	787	731	699	662	571	515	495	409	415	354	299	278	268	215	182	170	124	125	99	63	92	71	60	57	53	46
	46	1	1	2	6	16	23	52	91	196	254	346	421	559	622	694	798	832	894	930	895	867	812	793	694	650	629	545	507	490	411	383	337	310	249	252	237	172	141	135	99	93	75	78	58	58	55	37	32
	47	3	2	1	10	21	25	56	82	175	281	334	424	536	618	669	753	769	852	850	830	783	758	754	679	547	563	522	462	450	378	343	359	284	256	209	224	169	144	131	99	88	77	61	65	51	62	42	30
	48	0	4	4	5	14	28	38	94	196	264	305	400	494	622	682	699	729	749	785	793	772	771	713	609	622	583	553	451	406	405	349	338	319	225	225	185	172	155	126	82	77	75	74	51	49	41	42	32
	49	2	1	4	4	19	30	34	68	159	257	325	370	467	542	609	665	681	724	751	733	674	696	674	600	580	500	474	430	384	388	335	295	239	238	177	177	160	146	106	83	76	62	60	49	55	43	27	32
	50	4	3	1	3	3	28	41	68	171	205	278	363	455	501	600	636	669	670	715	718	696	680	648	586	533	501	448	412	424	380	331	271	246	217	219	163	128	129	107	88	71	62	56	36	44	39	32	22
	B3-BK46	Intensity
[truncated: 13 more columns]

## Sheet: Fig.2c
lifetime decay profiles of phosphorescent emission
λex = 280 nm		λex = 355 nm		λex = 390 nm
Time (s)	Intensity	Time (s)	Intensity	Time (s)	Intensity
0.00273067	10140	0.00273067	21708	0.00273067	39620
0.00546134	9199	0.00546134	20605	0.00546134	37121
0.00819202	8998	0.00819202	20011	0.00819202	34857
0.0109227	8871	0.0109227	19612	0.0109227	33007
0.0136534	8653	0.0136534	19906	0.0136534	31314
0.016384	8336	0.016384	19543	0.016384	30791
0.0191147	8483	0.0191147	19360	0.0191147	28803
0.0218454	8334	0.0218454	19310	0.0218454	29737
0.024576	8345	0.024576	19412	0.024576	30918
0.0273067	8047	0.0273067	19329	0.0273067	31032
0.0300374	8019	0.0300374	19130	0.0300374	31163
0.0327681	8066	0.0327681	19274	0.0327681	31383
0.0354987	8029	0.0354987	19016	0.0354987	31919
0.0382294	7865	0.0382294	19121	0.0382294	32074
0.0409601	7942	0.0409601	19086	0.0409601	32790
0.0436908	7834	0.0436908	19066	0.0436908	32744
0.0464214	7850	0.0464214	19086	0.0464214	33088
0.0491521	7625	0.0491521	18975	0.0491521	33257
0.0518828	7714	0.0518828	18864	0.0518828	33389
0.0546134	7699	0.0546134	19060	0.0546134	33068
0.0573441	7740	0.0573441	18889	0.0573441	33128
0.0600748	7955	0.0600748	18903	0.0600748	33701
0.0628055	7736	0.0628055	18709	0.0628055	33450
0.0655361	7813	0.0655361	18379	0.0655361	33873
0.0682668	7911	0.0682668	18627	0.0682668	33808
0.0709975	7700	0.0709975	18939	0.0709975	33551
0.0737281	7708	0.0737281	18617	0.0737281	33803
0.0764588	7545	0.0764588	18519	0.0764588	34009
0.0791895	7687	0.0791895	18641	0.0791895	33545
0.0819202	7696	0.0819202	18702	0.0819202	33686
0.0846508	7596	0.0846508	18679	0.0846508	33902
0.0873815	7455	0.0873815	18629	0.0873815	33500
0.0901122	7499	0.0901122	18657	0.0901122	33491
0.0928428	7511	0.0928428	18688	0.0928428	33473
0.0955735	7628	0.0955735	18367	0.0955735	33969
0.0983042	7456	0.0983042	18379	0.0983042	34193
0.101035	7710	0.101035	18402	0.101035	34074
0.103766	7576	0.103766	18236	0.103766	33871
0.106496	7349	0.106496	18366	0.106496	33817
0.109227	7464	0.109227	18321	0.109227	34079
0.111958	7366	0.111958	18333	0.111958	33810
0.114688	7580	0.114688	18399	0.114688	33781
0.117419	7492	0.117419	18364	0.117419	33868
0.12015	7719	0.12015	18350	0.12015	33749
0.12288	7611	0.12288	18606	0.12288	33961
0.125611	7462	0.125611	18364	0.125611	34183
0.128342	7526	0.128342	18170	0.128342	33895
0.131072	7663	0.131072	18346	0.131072	33575
0.133803	7537	0.133803	18191	0.133803	33753
0.136534	7557	0.136534	18294	0.136534	33525
0.139264	7380	0.139264	17947	0.139264	33991
0.141995	7528	0.141995	18004	0.141995	33588
0.144726	7575	0.144726	18283	0.144726	33750
0.147456	7388	0.147456	18078	0.147456	33837
0.150187	7453	0.150187	18153	0.150187	34218
0.152918	7492	0.152918	17879	0.152918	33899
0.155648	7536	0.155648	18042	0.155648	33881
0.158379	7488	0.158379	17951	0.158379	33940
0.16111	7366	0.16111	18152	0.16111	34107
0.16384	7323	0.16384	18040	0.16384	33735
0.166571	7454	0.166571	17882	0.166571	34095
0.169302	7528	0.169302	18109	0.169302	33503
0.172032	7359	0.172032	18241	0.172032	33768
0.174763	7304	0.174763	17957	0.174763	34069
0.177494	7258	0.177494	18293	0.177494	33671
0.180224	7529	0.180224	17937	0.180224	33686
0.182955	7353	0.182955	18084	0.182955	33705
0.185686	7660	0.185686	17619	0.185686	33371
0.188416	7251	0.188416	17938	0.188416	33584
0.191147	7508	0.191147	17770	0.191147	33890
0.193878	7278	0.193878	18180	0.193878	33494
0.196608	7365	0.196608	17988	0.196608	33810
0.199339	7468	0.199339	17738	0.199339	33497
0.20207	7232	0.20207	17866	0.20207	33589
0.2048	7224	0.2048	17880	0.2048	33573
0.207531	7335	0.207531	17809	0.207531	33760
0.210262	7402	0.210262	17519	0.210262	33330
0.212992	7341	0.212992	17573	0.212992	33166
0.215723	7296	0.215723	17661	0.215723	33711
0.218454	7433	0.218454	17677	0.218454	33214
0.221184	7386	0.221184	17783	0.221184	33430
0.223915	7205	0.223915	17633	0.223915	33342
0.226646	7304	0.226646	17609	0.226646	33355
0.229376	7225	0.229376	17625	0.229376	33357
0.232107	7240	0.232107	17741	0.232107	33291
0.234838	7210	0.234838	17599	0.234838	33265
0.237568	7243	0.237568	17580	0.237568	33522
0.240299	7262	0.240299	17616	0.240299	33257
0.24303	7442	0.24303	17597	0.24303	33199
0.24576	7199	0.24576	17550	0.24576	33350
0.248491	7231	0.248491	17744	0.248491	32856
0.251222	7268	0.251222	17673	0.251222	32793
0.253952	7244	0.253952	17645	0.253952	33343
0.256683	7243	0.256683	17601	0.256683	32803
0.259414	7273	0.259414	17509	0.259414	32769
0.262145	7277	0.262145	17650	0.262145	32974
0.264875	7264	0.264875	17401	0.264875	32894
0.267606	7371	0.267606	17487	0.267606	32782
0.270337	7162	0.270337	17391	0.270337	32745
0.273067	7057	0.273067	17279	0.273067	32669
0.275798	7229	0.275798	17581	0.275798	32638
0.278529	7222	0.278529	17349	0.278529	32823
0.281259	7244	0.281259	17472	0.281259	32734
0.28399	7178	0.28399	17659	0.28399	32568
0.286721	7104	0.286721	17298	0.286721	32663
0.289451	7211	0.289451	17105	0.289451	32748
0.292182	7223	0.292182	17401	0.292182	32710
0.294913	7200	0.294913	17547	0.294913	32494
0.297643	7352	0.297643	17569	0.297643	32885
0.300374	7104	0.300374	17221	0.300374	32294
0.303105	7318	0.303105	17332	0.303105	32385
0.305835	7048	0.305835	17368	0.305835	32540
0.308566	7086	0.308566	17769	0.308566	32461
0.311297	7101	0.311297	17447	0.311297	32386
0.314027	7233	0.314027	17185	0.314027	32562
0.316758	7012	0.316758	17361	0.316758	32463
0.319489	7003	0.319489	17297	0.319489	32163
0.322219	7203	0.322219	17388	0.322219	32565
0.32495	6991	0.32495	17547	0.32495	32513
0.327681	7014	0.327681	17201	0.327681	32419
0.330411	7179	0.330411	17350	0.330411	32305
0.333142	7130	0.333142	17458	0.333142	32016
0.335873	7051	0.335873	17424	0.335873	32565
0.338603	7109	0.338603	17398	0.338603	32191
0.341334	6936	0.341334	17273	0.341334	32086
0.344065	7206	0.344065	17399	0.344065	32215
0.346795	7110	0.346795	17165	0.346795	32224
0.349526	7106	0.349526	17335	0.349526	31984
0.352257	7211	0.352257	17392	0.352257	31739
0.354987	7106	0.354987	17182	0.354987	32010
0.357718	7086	0.357718	17071	0.357718	31923
0.360449	7071	0.360449	17153	0.360449	32105
0.363179	7009	0.363179	17235	0.363179	31816
0.36591	7107	0.36591	17143	0.36591	31848
0.368641	7307	0.368641	16954	0.368641	32015
0.371371	7102	0.371371	17375	0.371371	31797
0.374102	7017	0.374102	17118	0.374102	31549
0.376833	6879	0.376833	17269	0.376833	31657
0.379563	7062	0.379563	17115	0.379563	31797
0.382294	7058	0.382294	16888	0.382294	31735
0.385025	7143	0.385025	17268	0.385025	31942
0.387755	7012	0.387755	17047	0.387755	32069
0.390486	7048	0.390486	16866	0.390486	31808
0.393217	6895	0.393217	17075	0.393217	31897
0.395947	6875	0.395947	17037	0.395947	31693
0.398678	6966	0.398678	17150	0.398678	31563
0.401409	7009	0.401409	17168	0.401409	31814
0.404139	6879	0.404139	17018	0.404139	31522
0.40687	7068	0.40687	16875	0.40687	31492
0.409601	6895	0.409601	16912	0.409601	31551
0.412331	7087	0.412331	16962	0.412331	31637
0.415062	6854	0.415062	17047	0.415062	31207
0.417793	7050	0.417793	17133	0.417793	31633
0.420523	7090	0.420523	17039	0.420523	31560
0.423254	7001	0.423254	16953	0.423254	31463
0.425985	6909	0.425985	17021	0.425985	31439
0.428716	7038	0.428716	16894	0.428716	31499
0.431446	6948	0.431446	16766	0.431446	31402
0.434177	7061	0.434177	16861	0.434177	31527
0.436908	7014	0.436908	17066	0.436908	31193
0.439638	7109	0.439638	17016	0.439638	31204
0.442369	7011	0.442369	16974	0.442369	31009
0.4451	7013	0.4451	16792	0.4451	31250
0.44783	6970	0.44783	16998	0.44783	31449
0.450561	6987	0.450561	16748	0.450561	31252
0.453292	6631	0.453292	16732	0.453292	31364
0.456022	6908	0.456022	16893	0.456022	31196
0.458753	6965	0.458753	17015	0.458753	31296
0.461484	6773	0.461484	17037	0.461484	31324
0.464214	6862	0.464214	16945	0.464214	31186
0.466945	6857	0.466945	16966	0.466945	31322
0.469676	6811	0.469676	17088	0.469676	30984
0.472406	7035	0.472406	16781	0.472406	31294
0.475137	6894	0.475137	16887	0.475137	31545
0.477868	6829	0.477868	17007	0.477868	31329
0.480598	6878	0.480598	16765	0.480598	31076
0.483329	6870	0.483329	16885	0.483329	30941
0.48606	6871	0.48606	16777	0.48606	30778
0.48879	6663	0.48879	16839	0.48879	31109
0.491521	6692	0.491521	17053	0.491521	31156
0.494252	6920	0.494252	17039	0.494252	30691
0.496982	6733	0.496982	16841	0.496982	31383
0.499713	6839	0.499713	16831	0.499713	31302
0.502444	6768	0.502444	16975	0.502444	30922
0.505174	6946	0.505174	16964	0.505174	30837
0.507905	6826	0.507905	16438	0.507905	31078
0.510636	6946	0.510636	16818	0.510636	31110
0.513366	6651	0.513366	17022	0.513366	31139
0.516097	6756	0.516097	16990	0.516097	30728
0.518828	6717	0.518828	16753	0.518828	30835
0.521558	6725	0.521558	16728	0.521558	31104
0.524289	6820	0.524289	16932	0.524289	30833
0.52702	6838	0.52702	16949	0.52702	30761
0.52975	6861	0.52975	16600	0.52975	31042
0.532481	6779	0.532481	16779	0.532481	30586
0.535212	6643	0.535212	16763	0.535212	30635
0.537942	6801	0.537942	16693	0.537942	30877
0.540673	6860	0.540673	16557	0.540673	30742
0.543404	6889	0.543404	16661	0.543404	30683
0.546134	6645	0.546134	16679	0.546134	30841
0.548865	6804	0.548865	16546	0.548865	30695
0.551596	6762	0.551596	16795	0.551596	30813
0.554326	6733	0.554326	16765	0.554326	30487
0.557057	6743	0.557057	16798	0.557057	30737
0.559788	5534	0.559788	13497	0.559788	24651
0.562518	1088	0.562518	990	0.562518	994
0.565249	1024	0.565249	943	0.565249	959
0.56798	979	0.56798	863	0.56798	890
0.57071	1019	0.57071	903	0.57071	847
0.573441	1000	0.573441	836	0.573441	864
0.576172	977	0.576172	822	0.576172	795
0.578902	988	0.578902	794	0.578902	784
0.581633	955	0.581633	770	0.581633	793
0.584364	979	0.584364	772	0.584364	755
0.587094	954	0.587094	756	0.587094	712
0.589825	934	0.589825	729	0.589825	736
0.592556	883	0.592556	775	0.592556	678
0.595286	929	0.595286	716	0.595286	633
0.598017	883	0.598017	742	0.598017	651
0.600748	927	0.600748	715	0.600748	644
0.603479	909	0.603479	723	0.603479	618
0.606209	850	0.606209	653	0.606209	636
0.60894	812	0.60894	683	0.60894	610
0.611671	852	0.611671	631	0.611671	599
0.614401	830	0.614401	634	0.614401	593
0.617132	881	0.617132	649	0.617132	569
0.619863	892	0.619863	654	0.619863	616
0.622593	875	0.622593	616	0.622593	537
0.625324	832	0.625324	593	0.625324	527
0.628055	813	0.628055	633	0.628055	569
0.630785	797	0.630785	608	0.630785	583
0.633516	835	0.633516	548	0.633516	531
0.636247	807	0.636247	613	0.636247	579
0.638977	779	0.638977	584	0.638977	496
0.641708	831	0.641708	551	0.641708	518
0.644439	774	0.644439	569	0.644439	514
0.647169	802	0.647169	565	0.647169	552
0.6499	758	0.6499	571	0.6499	522
0.652631	751	0.652631	543	0.652631	427
0.655361	750	0.655361	539	0.655361	481
0.658092	789	0.658092	558	0.658092	443
0.660823	748	0.660823	518	0.660823	468
0.663553	751	0.663553	521	0.663553	457
0.666284	734	0.666284	502	0.666284	467
0.669015	756	0.669015	508	0.669015	485
0.671745	773	0.671745	537	0.671745	436
0.674476	724	0.674476	496	0.674476	437
0.677207	738	0.677207	497	0.677207	443
0.679937	754	0.679937	473	0.679937	430
0.682668	711	0.682668	498	0.682668	423
0.685399	669	0.685399	453	0.685399	451
0.688129	722	0.688129	467	0.688129	438
0.69086	712	0.69086	462	0.69086	412
0.693591	725	0.693591	492	0.693591	395
0.696321	693	0.696321	482	0.696321	380
0.699052	699	0.699052	460	0.699052	370
0.701783	732	0.701783	487	0.701783	431
0.704513	668	0.704513	469	0.704513	380
0.707244	735	0.707244	414	0.707244	425
0.709975	686	0.709975	452	0.709975	401
0.712705	632	0.712705	463	0.712705	402
0.715436	696	0.715436	461	0.715436	374
0.718167	644	0.718167	468	0.718167	375
0.720897	686	0.720897	456	0.720897	360
0.723628	685	0.723628	471	0.723628	378
0.726359	650	0.726359	469	0.726359	395
0.729089	638	0.729089	403	0.729089	366
0.73182	683	0.73182	422	0.73182	342
0.734551	658	0.734551	436	0.734551	400
0.737281	653	0.737281	428	0.737281	387
0.740012	650	0.740012	437	0.740012	362
0.742743	656	0.742743	414	0.742743	340
0.745473	629	0.745473	414	0.745473	344
0.748204	658	0.748204	420	0.748204	333
0.750935	650	0.750935	418	0.750935	349
0.753665	625	0.753665	419	0.753665	339
0.756396	640	0.756396	485	0.756396	310
0.759127	657	0.759127	398	0.759127	319
0.761857	621	0.761857	416	0.761857	329
0.764588	649	0.764588	409	0.764588	311
0.767319	625	0.767319	403	0.767319	312
0.77005	589	0.77005	350	0.77005	309
0.77278	592	0.77278	360	0.77278	298
0.775511	574	0.775511	397	0.775511	322
0.778242	629	0.778242	370	0.778242	311
0.780972	662	0.780972	400	0.780972	316
0.783703	626	0.783703	408	0.783703	302
0.786434	551	0.786434	395	0.786434	317
0.789164	579	0.789164	380	0.789164	313
0.791895	582	0.791895	377	0.791895	294
0.794626	595	0.794626	388	0.794626	312
0.797356	540	0.797356	359	0.797356	308
0.800087	573	0.800087	392	0.800087	299
0.802818	597	0.802818	374	0.802818	293
0.805548	558	0.805548	320	0.805548	278
0.808279	558	0.808279	337	0.808279	273
0.81101	557	0.81101	325	0.81101	297
0.81374	561	0.81374	374	0.81374	288
0.816471	563	0.816471	352	0.816471	235
0.819202	606	0.819202	370	0.819202	274
0.821932	549	0.821932	347	0.821932	265
0.824663	594	0.824663	325	0.824663	280
0.827394	570	0.827394	331	0.827394	256
0.830124	556	0.830124	346	0.830124	270
0.832855	559	0.832855	316	0.832855	275
0.835586	548	0.835586	363	0.835586	281
0.838316	546	0.838316	331	0.838316	283
0.841047	580	0.841047	322	0.841047	268
0.843778	512	0.843778	322	0.843778	256
0.846508	537	0.846508	314	0.846508	249
0.849239	526	0.849239	336	0.849239	277
0.85197	558	0.85197	350	0.85197	282
0.8547	525	0.8547	340	0.8547	249
0.857431	528	0.857431	289	0.857431	264
0.860162	525	0.860162	307	0.860162	243
0.862892	522	0.862892	318	0.862892	255
0.865623	571	0.865623	344	0.865623	238
0.868354	514	0.868354	297	0.868354	240
0.871084	500	0.871084	324	0.871084	240
0.873815	521	0.873815	321	0.873815	231
0.876546	507	0.876546	290	0.876546	235
0.879276	519	0.879276	321	0.879276	233
0.882007	518	0.882007	298	0.882007	222
0.884738	515	0.884738	320	0.884738	208
0.887468	545	0.887468	294	0.887468	239
0.890199	544	0.890199	283	0.890199	248
0.89293	488	0.89293	321	0.89293	256
0.89566	531	0.89566	313	0.89566	219
0.898391	530	0.898391	300	0.898391	231
0.901122	506	0.901122	288	0.901122	239
0.903852	496	0.903852	301	0.903852	203
0.906583	479	0.906583	285	0.906583	211
0.909314	509	0.909314	257	0.909314	234
0.912044	494	0.912044	284	0.912044	202
0.914775	449	0.914775	256	0.914775	217
0.917506	484	0.917506	261	0.917506	218
0.920236	506	0.920236	282	0.920236	209
0.922967	480	0.922967	265	0.922967	238
0.925698	491	0.925698	274	0.925698	215
0.928428	497	0.928428	248	0.928428	211
0.931159	554	0.931159	289	0.931159	217
0.93389	507	0.93389	244	0.93389	213
0.93662	455	0.93662	267	0.93662	194
0.939351	442	0.939351	247	0.939351	206
0.942082	478	0.942082	297	0.942082	227
0.944813	456	0.944813	277	0.944813	179
0.947543	465	0.947543	251	0.947543	209
0.950274	442	0.950274	283	0.950274	173
0.953005	535	0.953005	256	0.953005	188
0.955735	495	0.955735	248	0.955735	204
0.958466	469	0.958466	247	0.958466	204
0.961197	457	0.961197	262	0.961197	195
0.963927	435	0.963927	270	0.963927	190
0.966658	456	0.966658	249	0.966658	175
0.969389	507	0.969389	225	0.969389	196
0.972119	477	0.972119	278	0.972119	176
0.97485	457	0.97485	232	0.97485	177
0.977581	433	0.977581	243	0.977581	184
0.980311	478	0.980311	233	0.980311	173
0.983042	461	0.983042	222	0.983042	186
0.985773	456	0.985773	220	0.985773	168
0.988503	468	0.988503	260	0.988503	214
0.991234	415	0.991234	264	0.991234	195
0.993965	441	0.993965	237	0.993965	167
0.996695	465	0.996695	254	0.996695	182
0.999426	440	0.999426	268	0.999426	177
1.00216	462	1.00216	260	1.00216	191
1.00489	447	1.00489	208	1.00489	169
1.00762	434	1.00762	219	1.00762	189
1.01035	434	1.01035	247	1.01035	182
1.01308	418	1.01308	235	1.01308	177
1.01581	433	1.01581	268	1.01581	167
1.01854	416	1.01854	219	1.01854	197
1.02127	402	1.02127	231	1.02127	180
1.024	419	1.024	213	1.024	183
1.02673	420	1.02673	222	1.02673	180
1.02946	403	1.02946	220	1.02946	171
1.03219	420	1.03219	256	1.03219	180
1.03492	417	1.03492	216	1.03492	171
1.03766	406	1.03766	255	1.03766	181
1.04039	409	1.04039	237	1.04039	179
1.04312	453	1.04312	214	1.04312	165
1.04585	415	1.04585	234	1.04585	165
1.04858	395	1.04858	218	1.04858	157
1.05131	416	1.05131	206	1.05131	182
1.05404	430	1.05404	231	1.05404	157
1.05677	409	1.05677	194	1.05677	172
1.0595	442	1.0595	221	1.0595	155
1.06223	447	1.06223	214	1.06223	178
1.06496	440	1.06496	213	1.06496	138
1.06769	377	1.06769	225	1.06769	148
1.07042	404	1.07042	231	1.07042	154
1.07315	394	1.07315	215	1.07315	165
1.07588	388	1.07588	224	1.07588	156
1.07862	392	1.07862	206	1.07862	149
1.08135	407	1.08135	213	1.08135	142
1.08408	436	1.08408	210	1.08408	163
1.08681	419	1.08681	186	1.08681	159
1.08954	394	1.08954	215	1.08954	147
1.09227	378	1.09227	209	1.09227	138
1.095	419	1.095	220	1.095	130
1.09773	400	1.09773	206	1.09773	157
1.10046	391	1.10046	213	1.10046	153
1.10319	408	1.10319	219	1.10319	146
1.10592	403	1.10592	226	1.10592	158
1.10865	420	1.10865	208	1.10865	160
1.11138	394	1.11138	209	1.11138	163
1.11411	389	1.11411	222	1.11411	144
1.11684	388	1.11684	217	1.11684	148
1.11958	373	1.11958	216	1.11958	130
1.12231	374	1.12231	212	1.12231	133
1.12504	341	1.12504	192	1.12504	159
1.12777	380	1.12777	190	1.12777	148
1.1305	356	1.1305	207	1.1305	143
1.13323	379	1.13323	194	1.13323	138
1.13596	383	1.13596	204	1.13596	153
1.13869	399	1.13869	203	1.13869	168
1.14142	380	1.14142	163	1.14142	136
1.14415	361	1.14415	151	1.14415	150
1.14688	416	1.14688	194	1.14688	140
1.14961	389	1.14961	190	1.14961	121
1.15234	367	1.15234	205	1.15234	125
1.15507	342	1.15507	205	1.15507	129
1.1578	383	1.1578	178	1.1578	146
1.16054	345	1.16054	192	1.16054	129
1.16327	417	1.16327	201	1.16327	152
1.166	340	1.166	189	1.166	141
1.16873	342	1.16873	173	1.16873	115
1.17146	352	1.17146	202	1.17146	132
1.17419	348	1.17419	193	1.17419	127
1.17692	368	1.17692	187	1.17692	150
1.17965	348	1.17965	167	1.17965	137
1.18238	366	1.18238	191	1.18238	119
1.18511	336	1.18511	180	1.18511	142
1.18784	340	1.18784	207	1.18784	118
1.19057	369	1.19057	191	1.19057	106
1.1933	361	1.1933	182	1.1933	141
1.19603	345	1.19603	177	1.19603	140
1.19877	386	1.19877	197	1.19877	132
1.2015	354	1.2015	174	1.2015	124
1.20423	317	1.20423	189	1.20423	110
1.20696	352	1.20696	172	1.20696	113
1.20969	370	1.20969	169	1.20969	129
1.21242	328	1.21242	172	1.21242	122
1.21515	330	1.21515	173	1.21515	109
1.21788	324	1.21788	179	1.21788	115
1.22061	363	1.22061	194	1.22061	116
1.22334	354	1.22334	150	1.22334	135
1.22607	345	1.22607	179	1.22607	128
1.2288	364	1.2288	174	1.2288	117
1.23153	325	1.23153	158	1.23153	126
1.23426	325	1.23426	180	1.23426	137
1.23699	355	1.23699	167	1.23699	121
1.23973	373	1.23973	167	1.23973	137
1.24246	349	1.24246	151	1.24246	121
1.24519	297	1.24519	151	1.24519	117
1.24792	384	1.24792	164	1.24792	116
1.25065	340	1.25065	178	1.25065	113
1.25338	338	1.25338	167	1.25338	100
1.25611	328	1.25611	179	1.25611	133
1.25884	327	1.25884	133	1.25884	107
1.26157	336	1.26157	172	1.26157	113
1.2643	336	1.2643	163	1.2643	109
1.26703	326	1.26703	162	1.26703	110
1.26976	328	1.26976	173	1.26976	109
1.27249	325	1.27249	173	1.27249	109
1.27522	334	1.27522	174	1.27522	115
1.27795	313	1.27795	167	1.27795	113
1.28069	341	1.28069	164	1.28069	100
1.28342	303	1.28342	152	1.28342	135
1.28615	315	1.28615	164	1.28615	118
1.28888	325	1.28888	163	1.28888	116
1.29161	355	1.29161	153	1.29161	100
1.29434	310	1.29434	145	1.29434	100
1.29707	346	1.29707	169	1.29707	125
1.2998	304	1.2998	154	1.2998	128
1.30253	325	1.30253	169	1.30253	106
1.30526	298	1.30526	180	1.30526	124
1.30799	320	1.30799	155	1.30799	115
1.31072	319	1.31072	142	1.31072	104
1.31345	313	1.31345	159	1.31345	105
1.31618	290	1.31618	154	1.31618	107
1.31891	326	1.31891	166	1.31891	112
1.32165	303	1.32165	166	1.32165	108
1.32438	289	1.32438	157	1.32438	100
1.32711	294	1.32711	139	1.32711	104
1.32984	302	1.32984	156	1.32984	103
1.33257	268	1.33257	139	1.33257	112
1.3353	300	1.3353	150	1.3353	87
1.33803	304	1.33803	136	1.33803	88
1.34076	265	1.34076	126	1.34076	112
1.34349	339	1.34349	159	1.34349	103
1.34622	315	1.34622	183	1.34622	103
1.34895	296	1.34895	159	1.34895	91
1.35168	307	1.35168	157	1.35168	104
1.35441	294	1.35441	177	1.35441	101
1.35714	314	1.35714	164	1.35714	93
1.35987	301	1.35987	149	1.35987	84
1.36261	281	1.36261	149	1.36261	87
1.36534	307	1.36534	160	1.36534	92
1.36807	286	1.36807	144	1.36807	95
1.3708	306	1.3708	158	1.3708	102
1.37353	257	1.37353	150	1.37353	128
1.37626	301	1.37626	150	1.37626	107
1.37899	253	1.37899	133	1.37899	104
1.38172	302	1.38172	146	1.38172	104
1.38445	273	1.38445	127	1.38445	103
1.38718	320	1.38718	133	1.38718	78
1.38991	312	1.38991	118	1.38991	94
1.39264	304	1.39264	140	1.39264	84
1.39537	287	1.39537	113	1.39537	98
1.3981	276	1.3981	135	1.3981	104
1.40083	259	1.40083	142	1.40083	103
1.40357	307	1.40357	115	1.40357	101
1.4063	285	1.4063	134	1.4063	103
1.40903	312	1.40903	135	1.40903	104
1.41176	293	1.41176	142	1.41176	87
1.41449	278	1.41449	136	1.41449	88
1.41722	301	1.41722	149	1.41722	122
1.41995	276	1.41995	136	1.41995	95
1.42268	266	1.42268	124	1.42268	71
1.42541	272	1.42541	139	1.42541	97
1.42814	289	1.42814	131	1.42814	79
1.43087	292	1.43087	132	1.43087	73
1.4336	292	1.4336	134	1.4336	86
1.43633	252	1.43633	143	1.43633	88
1.43906	271	1.43906	139	1.43906	92
1.44179	265	1.44179	120	1.44179	100
1.44453	296	1.44453	127	1.44453	80
1.44726	230	1.44726	123	1.44726	85
1.44999	245	1.44999	112	1.44999	96
1.45272	257	1.45272	145	1.45272	82
1.45545	291	1.45545	125	1.45545	78
1.45818	269	1.45818	119	1.45818	93
1.46091	264	1.46091	147	1.46091	102
1.46364	286	1.46364	146	1.46364	66
1.46637	279	1.46637	113	1.46637	94
1.4691	260	1.4691	125	1.4691	101
1.47183	259	1.47183	118	1.47183	73
1.47456	266	1.47456	136	1.47456	79
1.47729	240	1.47729	144	1.47729	87
1.48002	252	1.48002	117	1.48002	88
1.48275	261	1.48275	128	1.48275	88
1.48549	268	1.48549	120	1.48549	71
1.48822	277	1.48822	99	1.48822	84
1.49095	274	1.49095	105	1.49095	78
1.49368	287	1.49368	137	1.49368	81
1.49641	247	1.49641	128	1.49641	73
1.49914	271	1.49914	130	1.49914	76
1.50187	251	1.50187	113	1.50187	68
1.5046	279	1.5046	129	1.5046	83
1.50733	258	1.50733	125	1.50733	79
1.51006	270	1.51006	132	1.51006	84
1.51279	261	1.51279	107	1.51279	73
1.51552	269	1.51552	131	1.51552	80
1.51825	286	1.51825	136	1.51825	66
1.52098	238	1.52098	119	1.52098	59
1.52371	266	1.52371	114	1.52371	84
1.52645	291	1.52645	122	1.52645	81
1.52918	258	1.52918	130	1.52918	78
1.53191	275	1.53191	120	1.53191	75
1.53464	244	1.53464	120	1.53464	88
1.53737	250	1.53737	116	1.53737	73
1.5401	268	1.5401	111	1.5401	63
1.54283	234	1.54283	101	1.54283	73
1.54556	279	1.54556	125	1.54556	72
1.54829	270	1.54829	113	1.54829	67
1.55102	230	1.55102	114	1.55102	79
1.55375	234	1.55375	112	1.55375	81
1.55648	223	1.55648	119	1.55648	84
1.55921	264	1.55921	124	1.55921	78
1.56194	234	1.56194	114	1.56194	73
1.56468	265	1.56468	113	1.56468	66
1.56741	262	1.56741	124	1.56741	75
1.57014	238	1.57014	112	1.57014	86
1.57287	255	1.57287	111	1.57287	89
1.5756	229	1.5756	115	1.5756	69
1.57833	226	1.57833	105	1.57833	75
1.58106	258	1.58106	132	1.58106	66
1.58379	247	1.58379	112	1.58379	85
1.58652	240	1.58652	93	1.58652	62
1.58925	275	1.58925	115	1.58925	63
1.59198	241	1.59198	120	1.59198	64
1.59471	207	1.59471	141	1.59471	81
1.59744	223	1.59744	117	1.59744	86
1.60017	229	1.60017	102	1.60017	64
1.6029	247	1.6029	129	1.6029	63
1.60564	232	1.60564	114	1.60564	66
1.60837	237	1.60837	103	1.60837	74
1.6111	237	1.6111	115	1.6111	53
1.61383	233	1.61383	94	1.61383	80
1.61656	236	1.61656	116	1.61656	75
1.61929	205	1.61929	106	1.61929	72
1.62202	237	1.62202	77	1.62202	85
1.62475	231	1.62475	96	1.62475	75
1.62748	248	1.62748	114	1.62748	74
1.63021	223	1.63021	92	1.63021	71
1.63294	248	1.63294	87	1.63294	65
1.63567	265	1.63567	89	1.63567	49
1.6384	242	1.6384	92	1.6384	59
1.64113	251	1.64113	107	1.64113	90
1.64386	223	1.64386	102	1.64386	54
1.6466	261	1.6466	111	1.6466	54
1.64933	229	1.64933	81	1.64933	73
1.65206	207	1.65206	100	1.65206	56
1.65479	212	1.65479	95	1.65479	67
1.65752	213	1.65752	95	1.65752	60
1.66025	215	1.66025	117	1.66025	59
1.66298	210	1.66298	119	1.66298	75
1.66571	242	1.66571	96	1.66571	62
1.66844	241	1.66844	113	1.66844	69
1.67117	243	1.67117	103	1.67117	76
1.6739	230	1.6739	100	1.6739	52
1.67663	216	1.67663	86	1.67663	63
1.67936	195	1.67936	91	1.67936	42
1.68209	233	1.68209	90	1.68209	68
1.68482	222	1.68482	83	1.68482	59
1.68756	201	1.68756	106	1.68756	68
1.69029	212	1.69029	85	1.69029	68
1.69302	221	1.69302	89	1.69302	64
1.69575	213	1.69575	117	1.69575	64
1.69848	211	1.69848	98	1.69848	66
1.70121	231	1.70121	81	1.70121	63
1.70394	191	1.70394	94	1.70394	66
1.70667	223	1.70667	84	1.70667	60
1.7094	216	1.7094	90	1.7094	64
1.71213	226	1.71213	102	1.71213	53
1.71486	231	1.71486	129	1.71486	69
1.71759	239	1.71759	84	1.71759	73
1.72032	207	1.72032	89	1.72032	52
1.72305	224	1.72305	102	1.72305	65
1.72578	200	1.72578	90	1.72578	60
1.72852	212	1.72852	90	1.72852	60
1.73125	212	1.73125	85	1.73125	59
1.73398	226	1.73398	84	1.73398	60
1.73671	210	1.73671	81	1.73671	47
1.73944	207	1.73944	89	1.73944	65
1.74217	215	1.74217	106	1.74217	52
1.7449	213	1.7449	87	1.7449	66
1.74763	213	1.74763	111	1.74763	65
1.75036	230	1.75036	102	1.75036	44
1.75309	207	1.75309	75	1.75309	67
1.75582	191	1.75582	86	1.75582	51
1.75855	184	1.75855	87	1.75855	67
1.76128	231	1.76128	88	1.76128	44
1.76401	214	1.76401	90	1.76401	63
1.76674	185	1.76674	84	1.76674	57
1.76948	205	1.76948	89	1.76948	71
1.77221	215	1.77221	101	1.77221	48
1.77494	211	1.77494	87	1.77494	63
1.77767	203	1.77767	89	1.77767	57
1.7804	179	1.7804	65	1.7804	50
1.78313	205	1.78313	88	1.78313	47
1.78586	197	1.78586	118	1.78586	62
1.78859	205	1.78859	84	1.78859	58
1.79132	194	1.79132	81	1.79132	39
1.79405	198	1.79405	88	1.79405	53
1.79678	221	1.79678	87	1.79678	57
1.79951	220	1.79951	84	1.79951	65
1.80224	214	1.80224	106	1.80224	46
1.80497	197	1.80497	104	1.80497	60
1.8077	200	1.8077	83	1.8077	46
1.81044	251	1.81044	76	1.81044	57
1.81317	208	1.81317	82	1.81317	61
1.8159	195	1.8159	94	1.8159	56
1.81863	205	1.81863	95	1.81863	55
1.82136	203	1.82136	81	1.82136	58
1.82409	225	1.82409	83	1.82409	49
1.82682	206	1.82682	84	1.82682	53
1.82955	202	1.82955	82	1.82955	52
1.83228	186	1.83228	82	1.83228	60
1.83501	172	1.83501	85	1.83501	61
1.83774	185	1.83774	81	1.83774	44
1.84047	202	1.84047	78	1.84047	59
1.8432	203	1.8432	104	1.8432	45
1.84593	174	1.84593	74	1.84593	61
1.84866	177	1.84866	83	1.84866	51
1.8514	189	1.8514	82	1.8514	53
1.85413	195	1.85413	71	1.85413	41
1.85686	205	1.85686	74	1.85686	40
1.85959	199	1.85959	78	1.85959	37
1.86232	196	1.86232	93	1.86232	60
1.86505	204	1.86505	87	1.86505	45
1.86778	197	1.86778	81	1.86778	42
1.87051	168	1.87051	86	1.87051	49
1.87324	194	1.87324	75	1.87324	49
1.87597	185	1.87597	87	1.87597	35
1.8787	172	1.8787	99	1.8787	56
1.88143	228	1.88143	56	1.88143	47
1.88416	218	1.88416	77	1.88416	48
1.88689	190	1.88689	71	1.88689	43
1.88963	174	1.88963	70	1.88963	51
1.89236	170	1.89236	88	1.89236	55
1.89509	167	1.89509	87	1.89509	40
1.89782	163	1.89782	73	1.89782	62
1.90055	182	1.90055	90	1.90055	42
1.90328	192	1.90328	92	1.90328	53
1.90601	195	1.90601	88	1.90601	58
1.90874	196	1.90874	76	1.90874	51
1.91147	176	1.91147	76	1.91147	44
1.9142	170	1.9142	88	1.9142	49
1.91693	167	1.91693	81	1.91693	50
1.91966	188	1.91966	70	1.91966	40
1.92239	172	1.92239	88	1.92239	56
1.92512	182	1.92512	72	1.92512	45
1.92785	194	1.92785	84	1.92785	47
1.93059	203	1.93059	88	1.93059	47
1.93332	167	1.93332	75	1.93332	53
1.93605	187	1.93605	71	1.93605	40
1.93878	197	1.93878	78	1.93878	42
1.94151	196	1.94151	85	1.94151	47
1.94424	170	1.94424	81	1.94424	42
1.94697	166	1.94697	67	1.94697	48
1.9497	179	1.9497	47	1.9497	61
1.95243	185	1.95243	81	1.95243	48
1.95516	163	1.95516	67	1.95516	37
1.95789	198	1.95789	79	1.95789	39
1.96062	181	1.96062	83	1.96062	42
1.96335	193	1.96335	67	1.96335	35
1.96608	169	1.96608	70	1.96608	46
1.96881	186	1.96881	88	1.96881	40
1.97155	179	1.97155	82	1.97155	29
1.97428	164	1.97428	65	1.97428	48
1.97701	160	1.97701	69	1.97701	36
1.97974	190	1.97974	77	1.97974	54
1.98247	170	1.98247	85	1.98247	43
1.9852	167	1.9852	77	1.9852	49
1.98793	163	1.98793	82	1.98793	38
1.99066	163	1.99066	62	1.99066	45
1.99339	177	1.99339	53	1.99339	38
1.99612	179	1.99612	66	1.99612	46
1.99885	210	1.99885	74	1.99885	34
2.00158	155	2.00158	65	2.00158	50
2.00431	159	2.00431	73	2.00431	49
2.00704	173	2.00704	74	2.00704	44
2.00977	159	2.00977	68	2.00977	42
2.01251	158	2.01251	78	2.01251	37
2.01524	180	2.01524	80	2.01524	45
2.01797	159	2.01797	79	2.01797	29
2.0207	149	2.0207	66	2.0207	35
2.02343	155	2.02343	62	2.02343	36
2.02616	158	2.02616	89	2.02616	36
2.02889	150	2.02889	67	2.02889	41
2.03162	190	2.03162	83	2.03162	44
2.03435	175	2.03435	83	2.03435	45
2.03708	171	2.03708	66	2.03708	48
2.03981	167	2.03981	71	2.03981	45
2.04254	172	2.04254	71	2.04254	36
2.04527	148	2.04527	84	2.04527	27
2.048	186	2.048	78	2.048	44
2.05073	183	2.05073	75	2.05073	48
2.05347	160	2.05347	64	2.05347	34
2.0562	146	2.0562	75	2.0562	47
2.05893	174	2.05893	60	2.05893	40
2.06166	165	2.06166	79	2.06166	43
2.06439	179	2.06439	59	2.06439	46
2.06712	184	2.06712	62	2.06712	42
2.06985	184	2.06985	72	2.06985	39
2.07258	191	2.07258	83	2.07258	42
2.07531	167	2.07531	66	2.07531	43
2.07804	163	2.07804	77	2.07804	33
2.08077	196	2.08077	68	2.08077	35
2.0835	145	2.0835	76	2.0835	35
2.08623	157	2.08623	69	2.08623	52
2.08896	153	2.08896	55	2.08896	36
2.09169	148	2.09169	68	2.09169	41
2.09443	148	2.09443	68	2.09443	47
2.09716	177	2.09716	63	2.09716	43
2.09989	151	2.09989	76	2.09989	35
2.10262	156	2.10262	65	2.10262	35
2.10535	150	2.10535	66	2.10535	38
2.10808	173	2.10808	72	2.10808	39
2.11081	143	2.11081	61	2.11081	41
2.11354	157	2.11354	64	2.11354	43
2.11627	157	2.11627	68	2.11627	38
2.119	162	2.119	69	2.119	37
2.12173	166	2.12173	55	2.12173	39
2.12446	157	2.12446	71	2.12446	34
2.12719	160	2.12719	61	2.12719	44
2.12992	155	2.12992	65	2.12992	33
2.13265	155	2.13265	64	2.13265	28
2.13539	148	2.13539	64	2.13539	42
2.13812	172	2.13812	83	2.13812	39
2.14085	173	2.14085	59	2.14085	34
2.14358	153	2.14358	79	2.14358	34
2.14631	159	2.14631	70	2.14631	35
2.14904	132	2.14904	52	2.14904	41
2.15177	158	2.15177	54	2.15177	47
2.1545	167	2.1545	55	2.1545	33
2.15723	140	2.15723	62	2.15723	44
2.15996	144	2.15996	71	2.15996	38
2.16269	162	2.16269	48	2.16269	41
2.16542	158	2.16542	55	2.16542	37
2.16815	158	2.16815	67	2.16815	30
2.17088	161	2.17088	68	2.17088	37
2.17361	143	2.17361	54	2.17361	35
2.17635	147	2.17635	69	2.17635	28
2.17908	130	2.17908	62	2.17908	26
2.18181	152	2.18181	53	2.18181	35
2.18454	152	2.18454	47	2.18454	40
2.18727	160	2.18727	65	2.18727	35
2.19	139	2.19	61	2.19	27
2.19273	148	2.19273	62	2.19273	25
2.19546	178	2.19546	56	2.19546	36
2.19819	139	2.19819	65	2.19819	49
2.20092	134	2.20092	67	2.20092	31
2.20365	146	2.20365	60	2.20365	37
2.20638	147	2.20638	48	2.20638	36
2.20911	135	2.20911	48	2.20911	27
2.21184	156	2.21184	74	2.21184	41
2.21457	133	2.21457	60	2.21457	43
2.21731	128	2.21731	61	2.21731	31
2.22004	152	2.22004	56	2.22004	30
2.22277	171	2.22277	54	2.22277	30
2.2255	143	2.2255	64	2.2255	36
2.22823	133	2.22823	57	2.22823	37
2.23096	148	2.23096	55	2.23096	32
2.23369	134	2.23369	66	2.23369	32
2.23642	130	2.23642	64	2.23642	34
2.23915	153	2.23915	60	2.23915	32
2.24188	138	2.24188	66	2.24188	32
2.24461	159	2.24461	62	2.24461	24
2.24734	134	2.24734	47	2.24734	29
2.25007	151	2.25007	53	2.25007	32
2.2528	135	2.2528	65	2.2528	34
2.25554	128	2.25554	61	2.25554	29
2.25827	133	2.25827	45	2.25827	35
2.261	122	2.261	48	2.261	33
2.26373	132	2.26373	52	2.26373	41
2.26646	158	2.26646	47	2.26646	37
2.26919	138	2.26919	40	2.26919	32
2.27192	123	2.27192	59	2.27192	32
2.27465	147	2.27465	59	2.27465	31
2.27738	144	2.27738	57	2.27738	38
2.28011	136	2.28011	50	2.28011	33
2.28284	132	2.28284	64	2.28284	40
2.28557	141	2.28557	56	2.28557	27
2.2883	137	2.2883	46	2.2883	26
2.29103	132	2.29103	48	2.29103	24
2.29376	125	2.29376	53	2.29376	34
2.2965	136	2.2965	44	2.2965	37
2.29923	138	2.29923	55	2.29923	26
2.30196	138	2.30196	50	2.30196	27
2.30469	126	2.30469	67	2.30469	32
2.30742	126	2.30742	58	2.30742	31
2.31015	130	2.31015	59	2.31015	34
2.31288	128	2.31288	52	2.31288	38
2.31561	136	2.31561	57	2.31561	40
2.31834	132	2.31834	56	2.31834	29
2.32107	141	2.32107	51	2.32107	32
2.3238	143	2.3238	41	2.3238	30
2.32653	137	2.32653	44	2.32653	26
2.32926	156	2.32926	55	2.32926	25
2.33199	138	2.33199	48	2.33199	39
2.33472	122	2.33472	62	2.33472	37
2.33746	125	2.33746	48	2.33746	21
2.34019	114	2.34019	40	2.34019	27
2.34292	132	2.34292	66	2.34292	23
2.34565	145	2.34565	52	2.34565	38
2.34838	131	2.34838	61	2.34838	28
2.35111	136	2.35111	56	2.35111	37
2.35384	124	2.35384	55	2.35384	25
2.35657	142	2.35657	47	2.35657	23
2.3593	119	2.3593	51	2.3593	23
2.36203	150	2.36203	58	2.36203	37
2.36476	121	2.36476	49	2.36476	26
2.36749	126	2.36749	62	2.36749	26
2.37022	132	2.37022	44	2.37022	43
2.37295	151	2.37295	51	2.37295	23
2.37568	132	2.37568	42	2.37568	33
2.37842	135	2.37842	67	2.37842	35
2.38115	132	2.38115	64	2.38115	20
2.38388	131	2.38388	53	2.38388	31
2.38661	144	2.38661	56	2.38661	33
2.38934	122	2.38934	51	2.38934	23
2.39207	106	2.39207	59	2.39207	30
2.3948	109	2.3948	50	2.3948	23
2.39753	122	2.39753	54	2.39753	22
2.40026	112	2.40026	44	2.40026	30
2.40299	109	2.40299	60	2.40299	27
2.40572	119	2.40572	55	2.40572	25
2.40845	116	2.40845	46	2.40845	26
2.41118	144	2.41118	56	2.41118	22
2.41391	133	2.41391	56	2.41391	25
2.41664	128	2.41664	61	2.41664	29
2.41938	130	2.41938	52	2.41938	24
2.42211	142	2.42211	49	2.42211	33
2.42484	108	2.42484	54	2.42484	21
2.42757	137	2.42757	41	2.42757	25
2.4303	138	2.4303	45	2.4303	29
2.43303	122	2.43303	40	2.43303	25
2.43576	147	2.43576	48	2.43576	26
2.43849	123	2.43849	54	2.43849	26
2.44122	117	2.44122	49	2.44122	28
2.44395	134	2.44395	46	2.44395	33
2.44668	115	2.44668	44	2.44668	17
2.44941	122	2.44941	41	2.44941	28
2.45214	131	2.45214	46	2.45214	28
2.45487	112	2.45487	48	2.45487	23
2.4576	97	2.4576	42	2.4576	33
2.46034	122	2.46034	44	2.46034	28
2.46307	133	2.46307	50	2.46307	33
2.4658	123	2.4658	35	2.4658	24
2.46853	101	2.46853	57	2.46853	19
2.47126	127	2.47126	59	2.47126	24
2.47399	115	2.47399	46	2.47399	22
2.47672	126	2.47672	47	2.47672	35
2.47945	117	2.47945	54	2.47945	18
2.48218	131	2.48218	41	2.48218	34
2.48491	140	2.48491	49	2.48491	26
2.48764	125	2.48764	44	2.48764	27
2.49037	116	2.49037	42	2.49037	29
2.4931	132	2.4931	52	2.4931	25
2.49583	121	2.49583	47	2.49583	27
2.49856	114	2.49856	52	2.49856	33
2.5013	122	2.5013	37	2.5013	27
2.50403	117	2.50403	54	2.50403	27
2.50676	134	2.50676	47	2.50676	23
2.50949	122	2.50949	46	2.50949	29
2.51222	128	2.51222	46	2.51222	28
2.51495	116	2.51495	51	2.51495	26
2.51768	124	2.51768	40	2.51768	27
2.52041	118	2.52041	57	2.52041	27
2.52314	128	2.52314	40	2.52314	28
2.52587	110	2.52587	35	2.52587	27
2.5286	110	2.5286	39	2.5286	33
2.53133	110	2.53133	44	2.53133	23
2.53406	107	2.53406	53	2.53406	29
2.53679	125	2.53679	47	2.53679	24
2.53952	130	2.53952	47	2.53952	24
2.54226	99	2.54226	54	2.54226	22
2.54499	125	2.54499	36	2.54499	19
2.54772	124	2.54772	46	2.54772	28
2.55045	96	2.55045	47	2.55045	25
2.55318	135	2.55318	48	2.55318	21
2.55591	118	2.55591	41	2.55591	19
2.55864	114	2.55864	63	2.55864	26
2.56137	114	2.56137	53	2.56137	20
2.5641	122	2.5641	37	2.5641	21
2.56683	142	2.56683	28	2.56683	23
2.56956	123	2.56956	37	2.56956	26
2.57229	113	2.57229	55	2.57229	23
2.57502	116	2.57502	38	2.57502	26
2.57775	92	2.57775	36	2.57775	21
2.58049	121	2.58049	29	2.58049	27
2.58322	118	2.58322	52	2.58322	18
2.58595	110	2.58595	36	2.58595	35
2.58868	132	2.58868	40	2.58868	20
2.59141	107	2.59141	52	2.59141	23
2.59414	120	2.59414	30	2.59414	24
2.59687	104	2.59687	35	2.59687	27
2.5996	114	2.5996	54	2.5996	24
2.60233	112	2.60233	45	2.60233	20
2.60506	105	2.60506	38	2.60506	25
2.60779	106	2.60779	50	2.60779	31
2.61052	108	2.61052	38	2.61052	21
2.61325	113	2.61325	39	2.61325	18
2.61598	110	2.61598	45	2.61598	31
2.61871	110	2.61871	53	2.61871	19
2.62145	112	2.62145	41	2.62145	16
2.62418	98	2.62418	50	2.62418	21
2.62691	123	2.62691	45	2.62691	21
2.62964	111	2.62964	43	2.62964	21
2.63237	104	2.63237	39	2.63237	24
2.6351	99	2.6351	44	2.6351	22
2.63783	89	2.63783	43	2.63783	18
2.64056	115	2.64056	52	2.64056	15
2.64329	104	2.64329	41	2.64329	23
2.64602	112	2.64602	42	2.64602	30
2.64875	109	2.64875	28	2.64875	21
2.65148	105	2.65148	63	2.65148	17
2.65421	108	2.65421	41	2.65421	25
2.65694	108	2.65694	32	2.65694	23
2.65967	101	2.65967	41	2.65967	14
2.66241	84	2.66241	48	2.66241	25
2.66514	92	2.66514	30	2.66514	24
2.66787	104	2.66787	40	2.66787	20
2.6706	121	2.6706	42	2.6706	21
2.67333	88	2.67333	28	2.67333	31
2.67606	112	2.67606	42	2.67606	19
2.67879	103	2.67879	36	2.67879	25
2.68152	108	2.68152	51	2.68152	19
2.68425	106	2.68425	38	2.68425	22
2.68698	92	2.68698	52	2.68698	19
2.68971	104	2.68971	38	2.68971	17
2.69244	101	2.69244	38	2.69244	32
2.69517	107	2.69517	40	2.69517	17
2.6979	109	2.6979	30	2.6979	24
2.70063	98	2.70063	31	2.70063	16
2.70337	94	2.70337	32	2.70337	17
2.7061	98	2.7061	39	2.7061	25
2.70883	101	2.70883	42	2.70883	14
2.71156	104	2.71156	37	2.71156	21
2.71429	119	2.71429	38	2.71429	26
2.71702	96	2.71702	47	2.71702	18
2.71975	108	2.71975	36	2.71975	20
2.72248	114	2.72248	31	2.72248	17
2.72521	102	2.72521	39	2.72521	19
2.72794	102	2.72794	33	2.72794	24
2.73067	119	2.73067	41	2.73067	28
2.7334	98	2.7334	35	2.7334	20
2.73613	93	2.73613	37	2.73613	26
2.73886	83	2.73886	29	2.73886	15
2.74159	117	2.74159	38	2.74159	25
2.74433	107	2.74433	37	2.74433	23
2.74706	110	2.74706	38	2.74706	17
2.74979	79	2.74979	44	2.74979	20
2.75252	113	2.75252	36	2.75252	18
2.75525	116	2.75525	27	2.75525	19
2.75798	96	2.75798	39	2.75798	16
2.76071	92	2.76071	46	2.76071	18
2.76344	94	2.76344	36	2.76344	26
2.76617	83	2.76617	37	2.76617	19
2.7689	94	2.7689	36	2.7689	19
2.77163	102	2.77163	28	2.77163	22
2.77436	86	2.77436	40	2.77436	22
2.77709	89	2.77709	34	2.77709	17
2.77982	89	2.77982	22	2.77982	20
2.78255	117	2.78255	37	2.78255	20
2.78529	114	2.78529	42	2.78529	15
2.78802	105	2.78802	46	2.78802	27
2.79075	92	2.79075	33	2.79075	16
2.79348	109	2.79348	44	2.79348	18
2.79621	97	2.79621	31	2.79621	15
2.79894	84	2.79894	37	2.79894	20
2.80167	79	2.80167	35	2.80167	15
2.8044	110	2.8044	43	2.8044	13
2.80713	103	2.80713	27	2.80713	21
2.80986	102	2.80986	26	2.80986	16
2.81259	102	2.81259	35	2.81259	21
2.81532	97	2.81532	33	2.81532	14
2.81805	96	2.81805	31	2.81805	20
2.82078	99	2.82078	38	2.82078	20
2.82351	100	2.82351	32	2.82351	17
2.82625	89	2.82625	39	2.82625	14
2.82898	85	2.82898	39	2.82898	19
2.83171	94	2.83171	30	2.83171	24
2.83444	87	2.83444	37	2.83444	21
2.83717	75	2.83717	42	2.83717	12
2.8399	85	2.8399	35	2.8399	16
2.84263	100	2.84263	41	2.84263	23
2.84536	88	2.84536	36	2.84536	18
2.84809	90	2.84809	38	2.84809	18
2.85082	84	2.85082	31	2.85082	16
2.85355	75	2.85355	34	2.85355	17
2.85628	88	2.85628	32	2.85628	21
2.85901	88	2.85901	51	2.85901	14
2.86174	86	2.86174	30	2.86174	11
2.86447	87	2.86447	32	2.86447	28
2.86721	86	2.86721	34	2.86721	19
2.86994	98	2.86994	32	2.86994	22
2.87267	99	2.87267	34	2.87267	17
2.8754	91	2.8754	45	2.8754	13
2.87813	101	2.87813	41	2.87813	12
2.88086	89	2.88086	35	2.88086	11
2.88359	87	2.88359	29	2.88359	21
2.88632	87	2.88632	35	2.88632	17
2.88905	89	2.88905	27	2.88905	24
2.89178	100	2.89178	44	2.89178	22
2.89451	88	2.89451	47	2.89451	14
2.89724	87	2.89724	40	2.89724	25
2.89997	99	2.89997	38	2.89997	17
2.9027	89	2.9027	36	2.9027	16
2.90544	91	2.90544	44	2.90544	24
2.90817	84	2.90817	45	2.90817	13
2.9109	100	2.9109	31	2.9109	15
2.91363	109	2.91363	41	2.91363	21
2.91636	87	2.91636	37	2.91636	18
2.91909	79	2.91909	34	2.91909	16
2.92182	86	2.92182	43	2.92182	24
2.92455	89	2.92455	29	2.92455	16
2.92728	92	2.92728	47	2.92728	23
2.93001	93	2.93001	32	2.93001	16
2.93274	92	2.93274	36	2.93274	13
2.93547	86	2.93547	31	2.93547	17
2.9382	83	2.9382	31	2.9382	18
2.94093	113	2.94093	33	2.94093	22
2.94366	115	2.94366	39	2.94366	14
2.9464	97	2.9464	42	2.9464	20
2.94913	80	2.94913	30	2.94913	13
2.95186	89	2.95186	41	2.95186	19
2.95459	78	2.95459	25	2.95459	9
2.95732	89	2.95732	40	2.95732	18
2.96005	78	2.96005	30	2.96005	22
2.96278	86	2.96278	27	2.96278	9
2.96551	98	2.96551	33	2.96551	17
2.96824	87	2.96824	47	2.96824	18
2.97097	79	2.97097	30	2.97097	17
2.9737	82	2.9737	29	2.9737	18
2.97643	88	2.97643	33	2.97643	18
2.97916	89	2.97916	29	2.97916	14
2.98189	83	2.98189	44	2.98189	27
2.98462	100	2.98462	40	2.98462	11
2.98736	102	2.98736	45	2.98736	26
2.99009	105	2.99009	32	2.99009	18
2.99282	88	2.99282	37	2.99282	23
2.99555	83	2.99555	46	2.99555	16
2.99828	84	2.99828	33	2.99828	17
3.00101	97	3.00101	35	3.00101	22
3.00374	91	3.00374	31	3.00374	22
3.00647	76	3.00647	39	3.00647	12
3.0092	100	3.0092	28	3.0092	14
3.01193	81	3.01193	27	3.01193	21
3.01466	78	3.01466	28	3.01466	19
3.01739	75	3.01739	27	3.01739	17
3.02012	102	3.02012	28	3.02012	15
3.02285	66	3.02285	36	3.02285	14
3.02558	100	3.02558	42	3.02558	22
3.02832	84	3.02832	38	3.02832	21
3.03105	84	3.03105	26	3.03105	12
3.03378	72	3.03378	35	3.03378	14
3.03651	83	3.03651	28	3.03651	13
3.03924	74	3.03924	40	3.03924	13
3.04197	77	3.04197	23	3.04197	13
3.0447	105	3.0447	31	3.0447	14
3.04743	80	3.04743	35	3.04743	16
3.05016	81	3.05016	37	3.05016	18
3.05289	88	3.05289	24	3.05289	8
3.05562	86	3.05562	26	3.05562	9
3.05835	87	3.05835	31	3.05835	10
3.06108	69	3.06108	25	3.06108	17
3.06381	88	3.06381	26	3.06381	14
3.06654	98	3.06654	31	3.06654	13
3.06928	81	3.06928	32	3.06928	13
3.07201	77	3.07201	27	3.07201	9
3.07474	88	3.07474	27	3.07474	21
3.07747	74	3.07747	28	3.07747	12
3.0802	68	3.0802	27	3.0802	19
3.08293	76	3.08293	28	3.08293	15
3.08566	92	3.08566	35	3.08566	22
3.08839	93	3.08839	44	3.08839	18
3.09112	79	3.09112	24	3.09112	15
3.09385	84	3.09385	34	3.09385	13
3.09658	74	3.09658	30	3.09658	13
3.09931	75	3.09931	37	3.09931	10
3.10204	77	3.10204	21	3.10204	18
3.10477	80	3.10477	36	3.10477	11
3.1075	70	3.1075	30	3.1075	22
3.11024	81	3.11024	32	3.11024	17
3.11297	79	3.11297	30	3.11297	11
3.1157	66	3.1157	34	3.1157	13
3.11843	91	3.11843	36	3.11843	16
3.12116	73	3.12116	28	3.12116	19
3.12389	71	3.12389	30	3.12389	16
3.12662	76	3.12662	28	3.12662	13
3.12935	77	3.12935	25	3.12935	20
3.13208	87	3.13208	26	3.13208	14
3.13481	84	3.13481	39	3.13481	15
3.13754	74	3.13754	25	3.13754	23
3.14027	61	3.14027	32	3.14027	12
3.143	77	3.143	36	3.143	23
3.14573	63	3.14573	17	3.14573	14
3.14846	67	3.14846	24	3.14846	14
3.1512	67	3.1512	28	3.1512	19
3.15393	76	3.15393	31	3.15393	15
3.15666	82	3.15666	26	3.15666	13
3.15939	75	3.15939	28	3.15939	14
3.16212	64	3.16212	21	3.16212	17
3.16485	69	3.16485	20	3.16485	9
3.16758	84	3.16758	32	3.16758	15
3.17031	85	3.17031	32	3.17031	17
3.17304	67	3.17304	27	3.17304	21
3.17577	76	3.17577	31	3.17577	15
3.1785	74	3.1785	36	3.1785	19
3.18123	73	3.18123	25	3.18123	18
3.18396	83	3.18396	24	3.18396	14
3.18669	72	3.18669	26	3.18669	12
3.18942	80	3.18942	28	3.18942	15
3.19216	73	3.19216	34	3.19216	17
3.19489	88	3.19489	27	3.19489	9
3.19762	77	3.19762	24	3.19762	19
3.20035	66	3.20035	28	3.20035	14
3.20308	68	3.20308	34	3.20308	17
3.20581	81	3.20581	25	3.20581	12
3.20854	69	3.20854	39	3.20854	11
3.21127	82	3.21127	37	3.21127	11
3.214	76	3.214	29	3.214	15
3.21673	81	3.21673	25	3.21673	15
3.21946	88	3.21946	20	3.21946	14
3.22219	90	3.22219	33	3.22219	11
3.22492	75	3.22492	30	3.22492	19
3.22765	84	3.22765	28	3.22765	16
3.23038	85	3.23038	34	3.23038	10
3.23312	100	3.23312	30	3.23312	13
3.23585	76	3.23585	23	3.23585	15
3.23858	82	3.23858	29	3.23858	13
3.24131	70	3.24131	25	3.24131	13
3.24404	55	3.24404	30	3.24404	15
3.24677	81	3.24677	32	3.24677	11
3.2495	75	3.2495	17	3.2495	8
3.25223	64	3.25223	25	3.25223	17
3.25496	83	3.25496	26	3.25496	18
3.25769	74	3.25769	28	3.25769	13
3.26042	74	3.26042	32	3.26042	12
3.26315	83	3.26315	20	3.26315	8
3.26588	66	3.26588	30	3.26588	17
3.26861	62	3.26861	27	3.26861	4
3.27135	72	3.27135	17	3.27135	13
3.27408	75	3.27408	28	3.27408	8
3.27681	99	3.27681	21	3.27681	11
3.27954	84	3.27954	30	3.27954	15
3.28227	67	3.28227	17	3.28227	10
3.285	83	3.285	28	3.285	15
3.28773	80	3.28773	26	3.28773	13
3.29046	64	3.29046	28	3.29046	10
3.29319	49	3.29319	29	3.29319	14
3.29592	87	3.29592	27	3.29592	11
3.29865	71	3.29865	30	3.29865	11
3.30138	81	3.30138	16	3.30138	20
3.30411	76	3.30411	17	3.30411	14
3.30684	80	3.30684	29	3.30684	11
3.30957	74	3.30957	27	3.30957	11
3.31231	73	3.31231	38	3.31231	10
3.31504	75	3.31504	25	3.31504	14
3.31777	79	3.31777	29	3.31777	13
3.3205	67	3.3205	16	3.3205	13
3.32323	72	3.32323	27	3.32323	11
3.32596	66	3.32596	28	3.32596	9
3.32869	84	3.32869	26	3.32869	10
3.33142	61	3.33142	21	3.33142	12
3.33415	68	3.33415	30	3.33415	12
3.33688	78	3.33688	16	3.33688	8
3.33961	82	3.33961	30	3.33961	14
3.34234	71	3.34234	22	3.34234	12
3.34507	80	3.34507	22	3.34507	13
3.3478	67	3.3478	36	3.3478	13
3.35053	64	3.35053	21	3.35053	12
3.35327	77	3.35327	30	3.35327	27
3.356	77	3.356	27	3.356	8
3.35873	71	3.35873	18	3.35873	17
3.36146	77	3.36146	34	3.36146	11
3.36419	76	3.36419	25	3.36419	13
3.36692	75	3.36692	21	3.36692	11
3.36965	73	3.36965	27	3.36965	13
3.37238	73	3.37238	28	3.37238	7
3.37511	66	3.37511	21	3.37511	19
3.37784	73	3.37784	14	3.37784	16
3.38057	66	3.38057	34	3.38057	11
3.3833	64	3.3833	25	3.3833	16
3.38603	67	3.38603	28	3.38603	5
3.38876	53	3.38876	21	3.38876	8
3.39149	68	3.39149	22	3.39149	11
3.39423	63	3.39423	28	3.39423	11
3.39696	89	3.39696	25	3.39696	12
3.39969	61	3.39969	19	3.39969	9
3.40242	67	3.40242	29	3.40242	7
3.40515	59	3.40515	25	3.40515	19
3.40788	58	3.40788	27	3.40788	12
3.41061	68	3.41061	29	3.41061	13
3.41334	72	3.41334	22	3.41334	17
3.41607	58	3.41607	30	3.41607	10
3.4188	61	3.4188	26	3.4188	10
3.42153	70	3.42153	23	3.42153	13
3.42426	66	3.42426	21	3.42426	6
3.42699	62	3.42699	24	3.42699	4
3.42972	62	3.42972	24	3.42972	7
3.43245	79	3.43245	26	3.43245	12
3.43519	65	3.43519	22	3.43519	10
3.43792	76	3.43792	29	3.43792	6
3.44065	61	3.44065	25	3.44065	9
3.44338	66	3.44338	22	3.44338	11
3.44611	65	3.44611	22	3.44611	11
3.44884	65	3.44884	23	3.44884	11
3.45157	70	3.45157	25	3.45157	11
3.4543	66	3.4543	28	3.4543	10
3.45703	66	3.45703	29	3.45703	15
3.45976	66	3.45976	15	3.45976	12
3.46249	62	3.46249	23	3.46249	12
3.46522	67	3.46522	19	3.46522	16
3.46795	55	3.46795	28	3.46795	14
3.47068	60	3.47068	21	3.47068	6
3.47341	75	3.47341	25	3.47341	8
3.47615	72	3.47615	19	3.47615	10
3.47888	62	3.47888	25	3.47888	10
3.48161	71	3.48161	23	3.48161	10
3.48434	77	3.48434	8	3.48434	18
3.48707	57	3.48707	24	3.48707	12
3.4898	51	3.4898	15	3.4898	11
3.49253	63	3.49253	15	3.49253	9
3.49526	59	3.49526	26	3.49526	13
3.49799	52	3.49799	23	3.49799	7
3.50072	58	3.50072	28	3.50072	11
3.50345	60	3.50345	24	3.50345	9
3.50618	65	3.50618	27	3.50618	18
3.50891	57	3.50891	26	3.50891	9
3.51164	84	3.51164	22	3.51164	8
3.51437	61	3.51437	28	3.51437	17
3.51711	63	3.51711	16	3.51711	8
3.51984	61	3.51984	26	3.51984	15
3.52257	56	3.52257	19	3.52257	10
3.5253	62	3.5253	22	3.5253	10
3.52803	65	3.52803	23	3.52803	6
3.53076	66	3.53076	28	3.53076	10
3.53349	71	3.53349	23	3.53349	8
3.53622	60	3.53622	18	3.53622	12
3.53895	69	3.53895	25	3.53895	13
3.54168	61	3.54168	17	3.54168	10
3.54441	68	3.54441	27	3.54441	10
3.54714	71	3.54714	23	3.54714	9
3.54987	58	3.54987	21	3.54987	6
3.5526	61	3.5526	22	3.5526	11
3.55533	67	3.55533	21	3.55533	16
3.55807	63	3.55807	17	3.55807	8
3.5608	63	3.5608	18	3.5608	12
3.56353	62	3.56353	18	3.56353	9
3.56626	59	3.56626	15	3.56626	15
3.56899	72	3.56899	17	3.56899	6
3.57172	67	3.57172	24	3.57172	10
3.57445	63	3.57445	22	3.57445	11
3.57718	62	3.57718	21	3.57718	13
3.57991	64	3.57991	25	3.57991	7
3.58264	63	3.58264	20	3.58264	10
3.58537	67	3.58537	21	3.58537	13
3.5881	56	3.5881	24	3.5881	14
3.59083	69	3.59083	29	3.59083	8
3.59356	57	3.59356	29	3.59356	5
3.5963	65	3.5963	19	3.5963	10
3.59903	57	3.59903	21	3.59903	6
3.60176	58	3.60176	18	3.60176	8
3.60449	69	3.60449	18	3.60449	9
3.60722	68	3.60722	19	3.60722	8
3.60995	55	3.60995	20	3.60995	8
3.61268	58	3.61268	19	3.61268	5
3.61541	54	3.61541	30	3.61541	11
3.61814	60	3.61814	21	3.61814	10
3.62087	50	3.62087	19	3.62087	8
3.6236	73	3.6236	26	3.6236	11
3.62633	56	3.62633	23	3.62633	7
3.62906	62	3.62906	20	3.62906	10
3.63179	63	3.63179	23	3.63179	14
3.63452	62	3.63452	20	3.63452	5
3.63726	68	3.63726	19	3.63726	8
3.63999	59	3.63999	19	3.63999	13
3.64272	52	3.64272	25	3.64272	14
3.64545	61	3.64545	19	3.64545	10
3.64818	45	3.64818	22	3.64818	15
3.65091	58	3.65091	22	3.65091	7
3.65364	69	3.65364	27	3.65364	7
3.65637	69	3.65637	30	3.65637	11
3.6591	68	3.6591	26	3.6591	6
3.66183	49	3.66183	19	3.66183	8
3.66456	47	3.66456	19	3.66456	6
3.66729	52	3.66729	15	3.66729	7
3.67002	58	3.67002	23	3.67002	15
3.67275	68	3.67275	30	3.67275	8
3.67548	53	3.67548	26	3.67548	13
3.67822	43	3.67822	23	3.67822	9
3.68095	47	3.68095	12	3.68095	6
3.68368	64	3.68368	24	3.68368	9
3.68641	73	3.68641	19	3.68641	11
3.68914	50	3.68914	18	3.68914	11
3.69187	77	3.69187	20	3.69187	11
3.6946	63	3.6946	25	3.6946	10
3.69733	63	3.69733	20	3.69733	7
3.70006	49	3.70006	14	3.70006	10
3.70279	64	3.70279	18	3.70279	5
3.70552	62	3.70552	17	3.70552	3
3.70825	60	3.70825	26	3.70825	10
3.71098	57	3.71098	19	3.71098	11
3.71371	62	3.71371	13	3.71371	8
3.71644	55	3.71644	21	3.71644	7
3.71918	50	3.71918	18	3.71918	5
3.72191	66	3.72191	21	3.72191	4
3.72464	57	3.72464	26	3.72464	12
3.72737	53	3.72737	20	3.72737	10
3.7301	55	3.7301	21	3.7301	3
3.73283	67	3.73283	27	3.73283	7
3.73556	46	3.73556	13	3.73556	6
3.73829	64	3.73829	14	3.73829	7
3.74102	66	3.74102	34	3.74102	8
3.74375	44	3.74375	18	3.74375	10
3.74648	60	3.74648	23	3.74648	7
3.74921	64	3.74921	25	3.74921	8
3.75194	52	3.75194	24	3.75194	5
3.75467	37	3.75467	17	3.75467	9
3.7574	62	3.7574	24	3.7574	6
3.76014	45	3.76014	20	3.76014	5
3.76287	52	3.76287	15	3.76287	10
3.7656	52	3.7656	16	3.7656	9
3.76833	48	3.76833	13	3.76833	10
3.77106	44	3.77106	15	3.77106	9
3.77379	59	3.77379	15	3.77379	11
3.77652	63	3.77652	17	3.77652	7
3.77925	47	3.77925	16	3.77925	6
3.78198	65	3.78198	16	3.78198	14
3.78471	44	3.78471	25	3.78471	6
3.78744	48	3.78744	22	3.78744	8
3.79017	58	3.79017	18	3.79017	8
3.7929	39	3.7929	26	3.7929	5
3.79563	60	3.79563	27	3.79563	8
3.79836	65	3.79836	18	3.79836	8
3.8011	58	3.8011	18	3.8011	9
3.80383	40	3.80383	21	3.80383	9
3.80656	55	3.80656	21	3.80656	8
3.80929	59	3.80929	20	3.80929	6
3.81202	56	3.81202	23	3.81202	10
3.81475	49	3.81475	22	3.81475	9
3.81748	51	3.81748	25	3.81748	12
3.82021	55	3.82021	22	3.82021	6
3.82294	53	3.82294	18	3.82294	7
3.82567	40	3.82567	24	3.82567	2
3.8284	42	3.8284	26	3.8284	4
3.83113	56	3.83113	31	3.83113	5
3.83386	55	3.83386	20	3.83386	11
3.83659	38	3.83659	14	3.83659	4
3.83932	51	3.83932	19	3.83932	8
3.84206	60	3.84206	17	3.84206	4
3.84479	65	3.84479	15	3.84479	4
3.84752	50	3.84752	20	3.84752	13
3.85025	63	3.85025	15	3.85025	3
3.85298	51	3.85298	15	3.85298	8
3.85571	65	3.85571	17	3.85571	15
3.85844	49	3.85844	17	3.85844	9
3.86117	63	3.86117	20	3.86117	7
3.8639	51	3.8639	16	3.8639	8
3.86663	45	3.86663	21	3.86663	5
3.86936	63	3.86936	21	3.86936	10
3.87209	53	3.87209	18	3.87209	5
3.87482	50	3.87482	21	3.87482	14
3.87755	58	3.87755	13	3.87755	9
3.88028	58	3.88028	12	3.88028	5
3.88302	52	3.88302	20	3.88302	10
3.88575	52	3.88575	12	3.88575	5
3.88848	58	3.88848	23	3.88848	10
3.89121	38	3.89121	8	3.89121	7
3.89394	47	3.89394	15	3.89394	9
3.89667	53	3.89667	19	3.89667	2
3.8994	40	3.8994	18	3.8994	6
3.90213	48	3.90213	22	3.90213	10
3.90486	45	3.90486	17	3.90486	7
3.90759	53	3.90759	15	3.90759	7
3.91032	38	3.91032	25	3.91032	6
3.91305	43	3.91305	11	3.91305	12
3.91578	57	3.91578	21	3.91578	9
3.91851	57	3.91851	19	3.91851	7
3.92124	62	3.92124	23	3.92124	8
3.92398	56	3.92398	26	3.92398	4
3.92671	47	3.92671	16	3.92671	3
3.92944	55	3.92944	27	3.92944	11
3.93217	48	3.93217	10	3.93217	4
3.9349	53	3.9349	10	3.9349	10
3.93763	53	3.93763	15	3.93763	7
3.94036	43	3.94036	13	3.94036	4
3.94309	54	3.94309	20	3.94309	4
3.94582	45	3.94582	16	3.94582	6
3.94855	49	3.94855	15	3.94855	11
3.95128	54	3.95128	20	3.95128	12
3.95401	54	3.95401	16	3.95401	8
3.95674	56	3.95674	10	3.95674	2
3.95947	49	3.95947	11	3.95947	6
3.96221	46	3.96221	18	3.96221	9
3.96494	54	3.96494	21	3.96494	9
3.96767	53	3.96767	16	3.96767	10
3.9704	52	3.9704	13	3.9704	11
3.97313	49	3.97313	18	3.97313	5
3.97586	50	3.97586	17	3.97586	6
3.97859	44	3.97859	19	3.97859	12
3.98132	46	3.98132	16	3.98132	5
3.98405	33	3.98405	17	3.98405	9
3.98678	47	3.98678	28	3.98678	6
3.98951	45	3.98951	12	3.98951	4
3.99224	40	3.99224	30	3.99224	9
3.99497	58	3.99497	26	3.99497	9
3.9977	53	3.9977	18	3.9977	8
4.00043	59	4.00043	19	4.00043	9
4.00317	48	4.00317	20	4.00317	7
4.0059	51	4.0059	14	4.0059	6
4.00863	49	4.00863	14	4.00863	6
4.01136	61	4.01136	13	4.01136	8
4.01409	49	4.01409	16	4.01409	2
4.01682	40	4.01682	11	4.01682	5
4.01955	51	4.01955	15	4.01955	4
4.02228	46	4.02228	14	4.02228	5
4.02501	59	4.02501	11	4.02501	8
4.02774	44	4.02774	13	4.02774	5
4.03047	44	4.03047	20	4.03047	6
4.0332	49	4.0332	14	4.0332	4
4.03593	40	4.03593	13	4.03593	12
4.03866	47	4.03866	15	4.03866	6
4.04139	38	4.04139	17	4.04139	11
4.04413	46	4.04413	16	4.04413	8
4.04686	51	4.04686	12	4.04686	5
4.04959	52	4.04959	21	4.04959	7
4.05232	60	4.05232	17	4.05232	9
4.05505	58	4.05505	18	4.05505	9
4.05778	45	4.05778	11	4.05778	4
4.06051	54	4.06051	19	4.06051	8
4.06324	57	4.06324	18	4.06324	11
4.06597	47	4.06597	17	4.06597	6
4.0687	41	4.0687	12	4.0687	7
4.07143	39	4.07143	16	4.07143	7
4.07416	50	4.07416	13	4.07416	11
4.07689	47	4.07689	10	4.07689	0
4.07962	45	4.07962	14	4.07962	11
4.08235	48	4.08235	14	4.08235	8
4.08509	34	4.08509	14	4.08509	9
4.08782	47	4.08782	19	4.08782	8
4.09055	56	4.09055	12	4.09055	2
4.09328	54	4.09328	10	4.09328	1
4.09601	37	4.09601	15	4.09601	8
4.09874	44	4.09874	18	4.09874	6
4.10147	49	4.10147	12	4.10147	6
4.1042	49	4.1042	19	4.1042	4
4.10693	53	4.10693	18	4.10693	7
4.10966	46	4.10966	8	4.10966	5
4.11239	42	4.11239	17	4.11239	10
4.11512	55	4.11512	17	4.11512	8
4.11785	42	4.11785	16	4.11785	6
4.12058	36	4.12058	13	4.12058	13
4.12331	36	4.12331	21	4.12331	5
4.12605	52	4.12605	22	4.12605	5
4.12878	64	4.12878	8	4.12878	5
4.13151	63	4.13151	13	4.13151	9
4.13424	44	4.13424	21	4.13424	5
4.13697	52	4.13697	14	4.13697	11
4.1397	44	4.1397	19	4.1397	10
4.14243	57	4.14243	17	4.14243	12
4.14516	53	4.14516	20	4.14516	9
4.14789	37	4.14789	13	4.14789	1
4.15062	44	4.15062	13	4.15062	5
4.15335	50	4.15335	19	4.15335	5
4.15608	41	4.15608	11	4.15608	7
4.15881	47	4.15881	11	4.15881	9
4.16154	34	4.16154	11	4.16154	10
4.16427	51	4.16427	14	4.16427	6
4.16701	41	4.16701	9	4.16701	8
4.16974	46	4.16974	14	4.16974	3
4.17247	34	4.17247	20	4.17247	4
4.1752	48	4.1752	18	4.1752	6
4.17793	47	4.17793	16	4.17793	6
4.18066	37	4.18066	5	4.18066	6
4.18339	42	4.18339	14	4.18339	6
4.18612	46	4.18612	15	4.18612	3
4.18885	58	4.18885	28	4.18885	6
4.19158	49	4.19158	19	4.19158	7
4.19431	45	4.19431	18	4.19431	2
4.19704	43	4.19704	14	4.19704	10
4.19977	47	4.19977	13	4.19977	8
4.2025	40	4.2025	15	4.2025	7
4.20523	42	4.20523	15	4.20523	6
4.20797	42	4.20797	11	4.20797	6
4.2107	44	4.2107	12	4.2107	8
4.21343	45	4.21343	21	4.21343	8
4.21616	34	4.21616	16	4.21616	7
4.21889	44	4.21889	12	4.21889	4
4.22162	48	4.22162	14	4.22162	8
4.22435	51	4.22435	14	4.22435	7
4.22708	47	4.22708	8	4.22708	12
4.22981	41	4.22981	16	4.22981	9
4.23254	41	4.23254	17	4.23254	4
4.23527	40	4.23527	20	4.23527	6
4.238	30	4.238	13	4.238	4
4.24073	48	4.24073	9	4.24073	8
4.24346	37	4.24346	7	4.24346	11
4.24619	38	4.24619	14	4.24619	2
4.24893	38	4.24893	16	4.24893	4
4.25166	51	4.25166	18	4.25166	7
4.25439	44	4.25439	10	4.25439	8
4.25712	45	4.25712	14	4.25712	4
4.25985	43	4.25985	15	4.25985	6
4.26258	36	4.26258	18	4.26258	5
4.26531	41	4.26531	19	4.26531	7
4.26804	44	4.26804	13	4.26804	6
4.27077	44	4.27077	9	4.27077	11
4.2735	35	4.2735	18	4.2735	7
4.27623	40	4.27623	19	4.27623	7
4.27896	39	4.27896	17	4.27896	5
4.28169	28	4.28169	18	4.28169	4
4.28442	43	4.28442	19	4.28442	5
4.28716	50	4.28716	8	4.28716	6
4.28989	32	4.28989	13	4.28989	5
4.29262	56	4.29262	12	4.29262	6
4.29535	35	4.29535	9	4.29535	8
4.29808	49	4.29808	14	4.29808	2
4.30081	50	4.30081	13	4.30081	7
4.30354	44	4.30354	19	4.30354	5
4.30627	31	4.30627	17	4.30627	4
4.309	40	4.309	20	4.309	6
4.31173	40	4.31173	11	4.31173	7
4.31446	46	4.31446	8	4.31446	7
4.31719	44	4.31719	12	4.31719	5
4.31992	41	4.31992	15	4.31992	3
4.32265	43	4.32265	10	4.32265	7
4.32538	32	4.32538	16	4.32538	6
4.32812	41	4.32812	17	4.32812	8
4.33085	42	4.33085	18	4.33085	3
4.33358	46	4.33358	11	4.33358	8
4.33631	50	4.33631	13	4.33631	5
4.33904	35	4.33904	16	4.33904	5
4.34177	33	4.34177	11	4.34177	5
4.3445	33	4.3445	12	4.3445	5
4.34723	48	4.34723	13	4.34723	12
4.34996	53	4.34996	13	4.34996	10
4.35269	41	4.35269	17	4.35269	3
4.35542	38	4.35542	11	4.35542	11
4.35815	48	4.35815	15	4.35815	5
4.36088	49	4.36088	17	4.36088	4
4.36361	32	4.36361	15	4.36361	7
4.36634	34	4.36634	15	4.36634	11
4.36908	55	4.36908	16	4.36908	9
4.37181	32	4.37181	10	4.37181	3
4.37454	42	4.37454	14	4.37454	5
4.37727	41	4.37727	19	4.37727	8
4.38	36	4.38	15	4.38	8
4.38273	35	4.38273	6	4.38273	6
4.38546	45	4.38546	16	4.38546	5
4.38819	49	4.38819	14	4.38819	5
4.39092	33	4.39092	11	4.39092	6
4.39365	39	4.39365	12	4.39365	8
4.39638	36	4.39638	14	4.39638	8
4.39911	32	4.39911	14	4.39911	7
4.40184	43	4.40184	15	4.40184	5
4.40457	38	4.40457	23	4.40457	4
4.4073	36	4.4073	11	4.4073	10
4.41004	43	4.41004	11	4.41004	3
4.41277	36	4.41277	8	4.41277	5
4.4155	49	4.4155	7	4.4155	10
4.41823	33	4.41823	13	4.41823	4
4.42096	29	4.42096	15	4.42096	5
4.42369	34	4.42369	17	4.42369	9
4.42642	50	4.42642	14	4.42642	6
4.42915	39	4.42915	10	4.42915	6
4.43188	52	4.43188	16	4.43188	6
4.43461	40	4.43461	14	4.43461	7
4.43734	42	4.43734	15	4.43734	4
4.44007	43	4.44007	18	4.44007	2
4.4428	36	4.4428	15	4.4428	8
4.44553	43	4.44553	22	4.44553	5
4.44826	43	4.44826	5	4.44826	6
4.451	30	4.451	9	4.451	9
4.45373	39	4.45373	13	4.45373	11
4.45646	30	4.45646	13	4.45646	6
4.45919	46	4.45919	11	4.45919	3
4.46192	43	4.46192	13	4.46192	7
4.46465	49	4.46465	8	4.46465	5
4.46738	48	4.46738	15	4.46738	1
4.47011	47	4.47011	12	4.47011	4
4.47284	37	4.47284	9	4.47284	4
4.47557	36	4.47557	12	4.47557	4
4.4783	40	4.4783	9	4.4783	8
4.48103	39	4.48103	12	4.48103	4
4.48376	34	4.48376	6	4.48376	8
4.48649	46	4.48649	15	4.48649	7
4.48922	47	4.48922	18	4.48922	9
4.49196	28	4.49196	13	4.49196	3
4.49469	26	4.49469	11	4.49469	3
4.49742	40	4.49742	6	4.49742	5
4.50015	43	4.50015	14	4.50015	6
4.50288	31	4.50288	18	4.50288	4
4.50561	36	4.50561	13	4.50561	5
4.50834	34	4.50834	10	4.50834	7
4.51107	38	4.51107	8	4.51107	10
4.5138	35	4.5138	9	4.5138	6
4.51653	32	4.51653	8	4.51653	5
4.51926	46	4.51926	18	4.51926	8
4.52199	38	4.52199	10	4.52199	6
4.52472	46	4.52472	13	4.52472	5
4.52745	34	4.52745	11	4.52745	8
4.53018	48	4.53018	15	4.53018	7
4.53292	37	4.53292	14	4.53292	7
4.53565	44	4.53565	7	4.53565	4
4.53838	36	4.53838	14	4.53838	5
4.54111	30	4.54111	12	4.54111	6
4.54384	34	4.54384	8	4.54384	9
4.54657	36	4.54657	17	4.54657	3
4.5493	40	4.5493	12	4.5493	9
4.55203	40	4.55203	9	4.55203	4
4.55476	45	4.55476	17	4.55476	6
4.55749	37	4.55749	18	4.55749	4
4.56022	31	4.56022	15	4.56022	3
4.56295	44	4.56295	15	4.56295	7
4.56568	35	4.56568	10	4.56568	4
4.56841	38	4.56841	18	4.56841	8
4.57114	37	4.57114	14	4.57114	3
4.57388	29	4.57388	8	4.57388	8
4.57661	32	4.57661	15	4.57661	10
4.57934	38	4.57934	11	4.57934	4
4.58207	30	4.58207	11	4.58207	5
4.5848	45	4.5848	14	4.5848	5
4.58753	23	4.58753	6	4.58753	4
4.59026	26	4.59026	12	4.59026	9
4.59299	28	4.59299	11	4.59299	7
4.59572	34	4.59572	12	4.59572	5
4.59845	36	4.59845	15	4.59845	3
4.60118	28	4.60118	11	4.60118	7
4.60391	35	4.60391	9	4.60391	5
4.60664	25	4.60664	9	4.60664	7
4.60937	38	4.60937	6	4.60937	6
4.61211	40	4.61211	8	4.61211	3
4.61484	22	4.61484	14	4.61484	6
4.61757	31	4.61757	13	4.61757	7
4.6203	32	4.6203	12	4.6203	5
4.62303	28	4.62303	18	4.62303	1
4.62576	41	4.62576	11	4.62576	9
4.62849	26	4.62849	15	4.62849	8
4.63122	35	4.63122	14	4.63122	4
4.63395	39	4.63395	21	4.63395	4
4.63668	32	4.63668	10	4.63668	5
4.63941	27	4.63941	10	4.63941	6
4.64214	27	4.64214	12	4.64214	3
4.64487	30	4.64487	7	4.64487	8
4.6476	27	4.6476	11	4.6476	4
4.65033	37	4.65033	9	4.65033	1
4.65307	27	4.65307	11	4.65307	4
4.6558	44	4.6558	9	4.6558	8
4.65853	39	4.65853	12	4.65853	5
4.66126	33	4.66126	13	4.66126	2
4.66399	28	4.66399	8	4.66399	8
4.66672	33	4.66672	12	4.66672	2
4.66945	32	4.66945	12	4.66945	2
4.67218	34	4.67218	11	4.67218	4
4.67491	41	4.67491	12	4.67491	4
4.67764	43	4.67764	10	4.67764	5
4.68037	32	4.68037	16	4.68037	5
4.6831	37	4.6831	10	4.6831	3
4.68583	36	4.68583	14	4.68583	2
4.68856	36	4.68856	10	4.68856	5
4.69129	34	4.69129	13	4.69129	6
4.69403	27	4.69403	14	4.69403	3
4.69676	29	4.69676	7	4.69676	6
4.69949	28	4.69949	9	4.69949	6
4.70222	29	4.70222	13	4.70222	4
4.70495	31	4.70495	8	4.70495	10
4.70768	38	4.70768	8	4.70768	7
4.71041	21	4.71041	8	4.71041	4
4.71314	38	4.71314	11	4.71314	4
4.71587	39	4.71587	15	4.71587	5
4.7186	32	4.7186	8	4.7186	5
4.72133	42	4.72133	17	4.72133	7
4.72406	41	4.72406	7	4.72406	0
4.72679	31	4.72679	11	4.72679	2
4.72952	30	4.72952	17	4.72952	5
4.73225	35	4.73225	14	4.73225	6
4.73499	43	4.73499	11	4.73499	10
4.73772	39	4.73772	8	4.73772	1
4.74045	28	4.74045	11	4.74045	3
4.74318	39	4.74318	8	4.74318	4
4.74591	35	4.74591	12	4.74591	3
4.74864	37	4.74864	10	4.74864	8
4.75137	37	4.75137	7	4.75137	5
4.7541	37	4.7541	10	4.7541	6
4.75683	29	4.75683	5	4.75683	3
4.75956	30	4.75956	19	4.75956	4
4.76229	38	4.76229	11	4.76229	6
4.76502	32	4.76502	11	4.76502	1
4.76775	34	4.76775	15	4.76775	7
4.77048	27	4.77048	8	4.77048	4
4.77321	38	4.77321	14	4.77321	6
4.77595	30	4.77595	5	4.77595	6
4.77868	32	4.77868	12	4.77868	4
4.78141	38	4.78141	8	4.78141	7
4.78414	30	4.78414	9	4.78414	3
4.78687	34	4.78687	10	4.78687	5
4.7896	31	4.7896	14	4.7896	1
4.79233	24	4.79233	9	4.79233	3
4.79506	41	4.79506	6	4.79506	3
4.79779	34	4.79779	8	4.79779	4
4.80052	38	4.80052	6	4.80052	5
4.80325	20	4.80325	5	4.80325	1
4.80598	31	4.80598	9	4.80598	4
4.80871	35	4.80871	16	4.80871	5
4.81144	29	4.81144	15	4.81144	11
4.81417	34	4.81417	6	4.81417	6
4.81691	33	4.81691	15	4.81691	3
4.81964	30	4.81964	7	4.81964	3
4.82237	31	4.82237	6	4.82237	3
4.8251	31	4.8251	8	4.8251	3
4.82783	38	4.82783	8	4.82783	2
4.83056	26	4.83056	13	4.83056	4
4.83329	29	4.83329	12	4.83329	4
4.83602	23	4.83602	11	4.83602	4
4.83875	36	4.83875	7	4.83875	1
4.84148	43	4.84148	4	4.84148	2
4.84421	36	4.84421	7	4.84421	8
4.84694	36	4.84694	10	4.84694	0
4.84967	39	4.84967	7	4.84967	1
4.8524	25	4.8524	16	4.8524	2
4.85513	32	4.85513	9	4.85513	5
4.85787	26	4.85787	11	4.85787	6
4.8606	36	4.8606	8	4.8606	7
4.86333	26	4.86333	14	4.86333	3
4.86606	27	4.86606	10	4.86606	3
4.86879	33	4.86879	8	4.86879	3
4.87152	30	4.87152	11	4.87152	2
4.87425	23	4.87425	14	4.87425	5
4.87698	18	4.87698	11	4.87698	0
4.87971	34	4.87971	11	4.87971	8
4.88244	34	4.88244	8	4.88244	5
4.88517	37	4.88517	10	4.88517	2
4.8879	35	4.8879	4	4.8879	4
4.89063	28	4.89063	8	4.89063	2
4.89336	34	4.89336	10	4.89336	7
4.89609	32	4.89609	4	4.89609	4
4.89883	27	4.89883	6	4.89883	3
4.90156	33	4.90156	11	4.90156	1
4.90429	28	4.90429	14	4.90429	2
4.90702	38	4.90702	3	4.90702	6
4.90975	33	4.90975	8	4.90975	4
4.91248	35	4.91248	5	4.91248	2
4.91521	33	4.91521	11	4.91521	4
4.91794	36	4.91794	16	4.91794	4
4.92067	36	4.92067	15	4.92067	4
4.9234	31	4.9234	12	4.9234	3
4.92613	26	4.92613	9	4.92613	1
4.92886	33	4.92886	10	4.92886	3
4.93159	37	4.93159	7	4.93159	5
4.93432	37	4.93432	8	4.93432	2
4.93705	22	4.93705	8	4.93705	3
4.93979	35	4.93979	11	4.93979	5
4.94252	29	4.94252	13	4.94252	6
4.94525	26	4.94525	8	4.94525	7
4.94798	25	4.94798	10	4.94798	5
4.95071	19	4.95071	10	4.95071	4
4.95344	25	4.95344	9	4.95344	4
4.95617	38	4.95617	7	4.95617	7
4.9589	17	4.9589	12	4.9589	3
4.96163	29	4.96163	11	4.96163	1
4.96436	30	4.96436	7	4.96436	1
4.96709	29	4.96709	14	4.96709	2
4.96982	29	4.96982	14	4.96982	4
4.97255	25	4.97255	9	4.97255	4
4.97528	41	4.97528	7	4.97528	5
4.97802	24	4.97802	6	4.97802	4
4.98075	32	4.98075	11	4.98075	7
4.98348	34	4.98348	9	4.98348	5
4.98621	33	4.98621	9	4.98621	2
4.98894	37	4.98894	5	4.98894	2
4.99167	30	4.99167	11	4.99167	2
4.9944	34	4.9944	11	4.9944	2
4.99713	34	4.99713	11	4.99713	2
4.99986	22	4.99986	12	4.99986	5
5.00259	30	5.00259	12	5.00259	8
5.00532	27	5.00532	9	5.00532	3
5.00805	26	5.00805	5	5.00805	5
5.01078	27	5.01078	11	5.01078	4
5.01351	30	5.01351	14	5.01351	3
5.01624	27	5.01624	9	5.01624	5
5.01898	32	5.01898	8	5.01898	3
5.02171	28	5.02171	5	5.02171	2
5.02444	36	5.02444	10	5.02444	5
5.02717	24	5.02717	15	5.02717	2
5.0299	35	5.0299	12	5.0299	2
5.03263	29	5.03263	5	5.03263	6
5.03536	35	5.03536	11	5.03536	2
5.03809	33	5.03809	7	5.03809	0
5.04082	29	5.04082	5	5.04082	3
5.04355	31	5.04355	8	5.04355	5
5.04628	41	5.04628	8	5.04628	5
5.04901	43	5.04901	12	5.04901	4
5.05174	31	5.05174	5	5.05174	3
5.05447	28	5.05447	11	5.05447	6
5.0572	28	5.0572	12	5.0572	1
5.05994	26	5.05994	7	5.05994	4
5.06267	33	5.06267	8	5.06267	4
5.0654	28	5.0654	13	5.0654	5
5.06813	37	5.06813	11	5.06813	4
5.07086	22	5.07086	6	5.07086	7
5.07359	28	5.07359	8	5.07359	6
5.07632	33	5.07632	10	5.07632	4
5.07905	20	5.07905	7	5.07905	5
5.08178	24	5.08178	10	5.08178	3
5.08451	25	5.08451	7	5.08451	3
5.08724	30	5.08724	10	5.08724	5
5.08997	25	5.08997	5	5.08997	4
5.0927	37	5.0927	8	5.0927	2
5.09543	29	5.09543	12	5.09543	5
5.09816	23	5.09816	9	5.09816	6
5.1009	41	5.1009	12	5.1009	1
5.10363	22	5.10363	14	5.10363	3
5.10636	20	5.10636	6	5.10636	1
5.10909	25	5.10909	11	5.10909	0
5.11182	32	5.11182	9	5.11182	6
5.11455	19	5.11455	12	5.11455	0
5.11728	25	5.11728	10	5.11728	2
5.12001	26	5.12001	12	5.12001	3
5.12274	25	5.12274	9	5.12274	1
5.12547	30	5.12547	9	5.12547	6
5.1282	32	5.1282	8	5.1282	11
5.13093	32	5.13093	6	5.13093	2
5.13366	30	5.13366	7	5.13366	4
5.13639	31	5.13639	6	5.13639	1
5.13912	27	5.13912	12	5.13912	5
5.14186	24	5.14186	8	5.14186	6
5.14459	28	5.14459	4	5.14459	2
5.14732	29	5.14732	5	5.14732	1
5.15005	28	5.15005	15	5.15005	3
5.15278	28	5.15278	13	5.15278	2
5.15551	26	5.15551	9	5.15551	2
5.15824	26	5.15824	8	5.15824	2
5.16097	23	5.16097	15	5.16097	5
5.1637	34	5.1637	9	5.1637	2
5.16643	18	5.16643	6	5.16643	3
5.16916	18	5.16916	7	5.16916	1
5.17189	25	5.17189	9	5.17189	6
5.17462	25	5.17462	9	5.17462	2
5.17735	26	5.17735	8	5.17735	1
5.18008	32	5.18008	12	5.18008	2
5.18282	28	5.18282	10	5.18282	3
5.18555	34	5.18555	6	5.18555	0
5.18828	37	5.18828	12	5.18828	6
5.19101	30	5.19101	7	5.19101	0
5.19374	24	5.19374	8	5.19374	4
5.19647	27	5.19647	8	5.19647	1
5.1992	25	5.1992	10	5.1992	5
5.20193	32	5.20193	7	5.20193	1
5.20466	31	5.20466	8	5.20466	3
5.20739	22	5.20739	7	5.20739	5
5.21012	35	5.21012	4	5.21012	4
5.21285	24	5.21285	13	5.21285	6
5.21558	24	5.21558	9	5.21558	1
5.21831	24	5.21831	9	5.21831	2
5.22104	25	5.22104	10	5.22104	4
5.22378	20	5.22378	9	5.22378	6
5.22651	32	5.22651	5	5.22651	3
5.22924	26	5.22924	10	5.22924	3
5.23197	35	5.23197	15	5.23197	3
5.2347	34	5.2347	7	5.2347	3
5.23743	27	5.23743	11	5.23743	2
5.24016	22	5.24016	8	5.24016	5
5.24289	31	5.24289	9	5.24289	4
5.24562	35	5.24562	7	5.24562	4
5.24835	23	5.24835	8	5.24835	2
5.25108	20	5.25108	13	5.25108	3
5.25381	25	5.25381	15	5.25381	1
5.25654	28	5.25654	15	5.25654	3
5.25927	32	5.25927	9	5.25927	1
5.262	29	5.262	7	5.262	4
5.26474	33	5.26474	9	5.26474	3
5.26747	37	5.26747	8	5.26747	3
5.2702	25	5.2702	8	5.2702	4
5.27293	27	5.27293	6	5.27293	6
5.27566	35	5.27566	6	5.27566	5
5.27839	33	5.27839	3	5.27839	5
5.28112	18	5.28112	7	5.28112	4
5.28385	29	5.28385	7	5.28385	3
5.28658	32	5.28658	10	5.28658	4
5.28931	31	5.28931	6	5.28931	1
5.29204	26	5.29204	9	5.29204	2
5.29477	21	5.29477	8	5.29477	2
5.2975	30	5.2975	7	5.2975	3
5.30023	25	5.30023	10	5.30023	1
5.30297	27	5.30297	9	5.30297	4
5.3057	29	5.3057	5	5.3057	5
5.30843	24	5.30843	8	5.30843	1
5.31116	25	5.31116	10	5.31116	0
5.31389	36	5.31389	5	5.31389	3
5.31662	30	5.31662	10	5.31662	2
5.31935	24	5.31935	9	5.31935	3
5.32208	19	5.32208	6	5.32208	4
5.32481	37	5.32481	8	5.32481	4
5.32754	31	5.32754	8	5.32754	2
5.33027	18	5.33027	8	5.33027	3
5.333	28	5.333	7	5.333	3
5.33573	29	5.33573	8	5.33573	6
5.33846	21	5.33846	12	5.33846	2
5.34119	21	5.34119	12	5.34119	4
5.34393	16	5.34393	7	5.34393	3
5.34666	22	5.34666	14	5.34666	4
5.34939	35	5.34939	10	5.34939	3
5.35212	29	5.35212	5	5.35212	1
5.35485	23	5.35485	6	5.35485	1
5.35758	18	5.35758	13	5.35758	5
5.36031	30	5.36031	7	5.36031	4
5.36304	22	5.36304	8	5.36304	5
5.36577	22	5.36577	11	5.36577	2
5.3685	23	5.3685	7	5.3685	4
5.37123	25	5.37123	9	5.37123	7
5.37396	37	5.37396	7	5.37396	4
5.37669	33	5.37669	4	5.37669	1
5.37942	29	5.37942	4	5.37942	3
5.38215	20	5.38215	4	5.38215	0
5.38489	30	5.38489	5	5.38489	5
5.38762	26	5.38762	14	5.38762	1
5.39035	32	5.39035	10	5.39035	4
5.39308	19	5.39308	5	5.39308	4
5.39581	28	5.39581	3	5.39581	3
5.39854	17	5.39854	9	5.39854	2
5.40127	25	5.40127	7	5.40127	1
5.404	26	5.404	7	5.404	3
5.40673	22	5.40673	1	5.40673	3
5.40946	26	5.40946	11	5.40946	2
5.41219	22	5.41219	11	5.41219	1
5.41492	23	5.41492	8	5.41492	5
5.41765	16	5.41765	10	5.41765	3
5.42038	21	5.42038	10	5.42038	5
5.42311	24	5.42311	5	5.42311	3
5.42585	18	5.42585	2	5.42585	3
5.42858	19	5.42858	9	5.42858	4
5.43131	28	5.43131	7	5.43131	3
5.43404	28	5.43404	2	5.43404	0
5.43677	30	5.43677	9	5.43677	5
5.4395	26	5.4395	13	5.4395	4
5.44223	24	5.44223	3	5.44223	3
5.44496	28	5.44496	12	5.44496	4
5.44769	20	5.44769	9	5.44769	4
5.45042	20	5.45042	7	5.45042	2
5.45315	24	5.45315	9	5.45315	2
[truncated: 2,099 more rows]

## Sheet: Fig.2e
CIE coordinates of AlF3 phosphorescence under different excitation
λex (nm)	x	y
250	0.18355	0.20709
270	0.1875	0.22277
290	0.19176	0.2349
310	0.19608	0.25645
330	0.2196	0.32422
350	0.2676	0.38895
370	0.29763	0.41638

## Sheet: Fig.3b
phosphorescence intensity excited at 280 nm
	Mean	Standard Deviation
AlF3	2273360	101742
KAlF4	13922	1350.9
(NH4)3AlF6	1657.67	138.291

## Sheet: Fig.3c
lifetime decay profiles of phosphorescent emission
	AlF3		KAlF4		(NH4)3AlF6
	Time (s)	Intensity	Time (s)	Intensity	Time (s)	Intensity
	0.00273067	10140	0.00273067	47091	0.00273067	5
	0.00546134	9199	0.00546134	41618	0.00546134	3
	0.00819202	8998	0.00819202	39816	0.00819202	8
	0.0109227	8871	0.0109227	38383	0.0109227	5
	0.0136534	8653	0.0136534	38066	0.0136534	6
	0.016384	8336	0.016384	36755	0.016384	5
	0.0191147	8483	0.0191147	36374	0.0191147	7
	0.0218454	8334	0.0218454	36172	0.0218454	6
	0.024576	8345	0.024576	35472	0.024576	7
	0.0273067	8047	0.0273067	35079	0.0273067	5
	0.0300374	8019	0.0300374	35030	0.0300374	6
	0.0327681	8066	0.0327681	34496	0.0327681	5
	0.0354987	8029	0.0354987	34596	0.0354987	4
	0.0382294	7865	0.0382294	34013	0.0382294	3
	0.0409601	7942	0.0409601	34306	0.0409601	4
	0.0436908	7834	0.0436908	33709	0.0436908	5
	0.0464214	7850	0.0464214	33776	0.0464214	5
	0.0491521	7625	0.0491521	33940	0.0491521	9
	0.0518828	7714	0.0518828	33559	0.0518828	2
	0.0546134	7699	0.0546134	33712	0.0546134	6
	0.0573441	7740	0.0573441	33602	0.0573441	1
	0.0600748	7955	0.0600748	33457	0.0600748	8
	0.0628055	7736	0.0628055	33156	0.0628055	2
	0.0655361	7813	0.0655361	33535	0.0655361	3
	0.0682668	7911	0.0682668	33298	0.0682668	6
	0.0709975	7700	0.0709975	33319	0.0709975	5
	0.0737281	7708	0.0737281	33308	0.0737281	4
	0.0764588	7545	0.0764588	33228	0.0764588	5
	0.0791895	7687	0.0791895	33174	0.0791895	3
	0.0819202	7696	0.0819202	32834	0.0819202	7
	0.0846508	7596	0.0846508	33063	0.0846508	5
	0.0873815	7455	0.0873815	33067	0.0873815	5
	0.0901122	7499	0.0901122	33060	0.0901122	5
	0.0928428	7511	0.0928428	32956	0.0928428	8
	0.0955735	7628	0.0955735	32998	0.0955735	7
	0.0983042	7456	0.0983042	32878	0.0983042	5
	0.101035	7710	0.101035	32972	0.101035	3
	0.103766	7576	0.103766	32786	0.103766	6
	0.106496	7349	0.106496	32727	0.106496	6
	0.109227	7464	0.109227	32863	0.109227	7
	0.111958	7366	0.111958	32750	0.111958	3
	0.114688	7580	0.114688	32215	0.114688	3
	0.117419	7492	0.117419	32636	0.117419	4
	0.12015	7719	0.12015	32320	0.12015	4
	0.12288	7611	0.12288	32573	0.12288	3
	0.125611	7462	0.125611	32777	0.125611	5
	0.128342	7526	0.128342	32469	0.128342	5
	0.131072	7663	0.131072	32442	0.131072	5
	0.133803	7537	0.133803	32554	0.133803	11
	0.136534	7557	0.136534	32801	0.136534	3
	0.139264	7380	0.139264	32224	0.139264	8
	0.141995	7528	0.141995	32580	0.141995	5
	0.144726	7575	0.144726	32439	0.144726	9
	0.147456	7388	0.147456	32467	0.147456	2
	0.150187	7453	0.150187	32507	0.150187	1
	0.152918	7492	0.152918	32554	0.152918	6
	0.155648	7536	0.155648	32216	0.155648	2
	0.158379	7488	0.158379	32459	0.158379	5
	0.16111	7366	0.16111	32318	0.16111	5
	0.16384	7323	0.16384	32229	0.16384	7
	0.166571	7454	0.166571	32490	0.166571	5
	0.169302	7528	0.169302	32447	0.169302	7
	0.172032	7359	0.172032	32390	0.172032	9
	0.174763	7304	0.174763	32401	0.174763	6
	0.177494	7258	0.177494	32249	0.177494	8
	0.180224	7529	0.180224	32137	0.180224	3
	0.182955	7353	0.182955	32276	0.182955	2
	0.185686	7660	0.185686	32260	0.185686	3
	0.188416	7251	0.188416	32236	0.188416	5
	0.191147	7508	0.191147	31909	0.191147	4
	0.193878	7278	0.193878	32490	0.193878	9
	0.196608	7365	0.196608	32127	0.196608	6
	0.199339	7468	0.199339	32038	0.199339	4
	0.20207	7232	0.20207	32312	0.20207	5
	0.2048	7224	0.2048	32159	0.2048	3
	0.207531	7335	0.207531	32381	0.207531	5
	0.210262	7402	0.210262	32383	0.210262	5
	0.212992	7341	0.212992	32003	0.212992	1
	0.215723	7296	0.215723	32028	0.215723	4
	0.218454	7433	0.218454	32082	0.218454	4
	0.221184	7386	0.221184	32213	0.221184	1
	0.223915	7205	0.223915	32042	0.223915	57651
	0.226646	7304	0.226646	31936	0.226646	48356
	0.229376	7225	0.229376	31881	0.229376	2060
	0.232107	7240	0.232107	31955	0.232107	52096
	0.234838	7210	0.234838	32105	0.234838	40882
	0.237568	7243	0.237568	31855	0.237568	32215
	0.240299	7262	0.240299	31980	0.240299	25642
	0.24303	7442	0.24303	32073	0.24303	20582
	0.24576	7199	0.24576	32133	0.24576	14416
	0.248491	7231	0.248491	31869	0.248491	9986
	0.251222	7268	0.251222	31920	0.251222	9216
	0.253952	7244	0.253952	31871	0.253952	6234
	0.256683	7243	0.256683	31413	0.256683	2619
	0.259414	7273	0.259414	31913	0.259414	364
	0.262145	7277	0.262145	31796	0.262145	64145
	0.264875	7264	0.264875	31664	0.264875	61568
	0.267606	7371	0.267606	31927	0.267606	61276
	0.270337	7162	0.270337	31666	0.270337	59168
	0.273067	7057	0.273067	31611	0.273067	57919
	0.275798	7229	0.275798	32005	0.275798	58257
	0.278529	7222	0.278529	31854	0.278529	56526
	0.281259	7244	0.281259	31821	0.281259	55782
	0.28399	7178	0.28399	31906	0.28399	54162
	0.286721	7104	0.286721	31660	0.286721	55608
	0.289451	7211	0.289451	31291	0.289451	53918
	0.292182	7223	0.292182	31794	0.292182	53232
	0.294913	7200	0.294913	31460	0.294913	52023
	0.297643	7352	0.297643	31721	0.297643	52860
	0.300374	7104	0.300374	31677	0.300374	49818
	0.303105	7318	0.303105	31423	0.303105	52785
	0.305835	7048	0.305835	31677	0.305835	49718
	0.308566	7086	0.308566	31507	0.308566	49889
	0.311297	7101	0.311297	31597	0.311297	49026
	0.314027	7233	0.314027	31620	0.314027	49843
	0.316758	7012	0.316758	31354	0.316758	49655
	0.319489	7003	0.319489	31491	0.319489	48746
	0.322219	7203	0.322219	31627	0.322219	48133
	0.32495	6991	0.32495	31338	0.32495	48404
	0.327681	7014	0.327681	31618	0.327681	47246
	0.330411	7179	0.330411	31637	0.330411	48532
	0.333142	7130	0.333142	31032	0.333142	46105
	0.335873	7051	0.335873	31362	0.335873	46185
	0.338603	7109	0.338603	31572	0.338603	48156
	0.341334	6936	0.341334	31407	0.341334	45501
	0.344065	7206	0.344065	31167	0.344065	46205
	0.346795	7110	0.346795	31181	0.346795	46675
	0.349526	7106	0.349526	31176	0.349526	45145
	0.352257	7211	0.352257	31497	0.352257	44944
	0.354987	7106	0.354987	31423	0.354987	45389
	0.357718	7086	0.357718	31221	0.357718	43460
	0.360449	7071	0.360449	30870	0.360449	44263
	0.363179	7009	0.363179	31380	0.363179	44873
	0.36591	7107	0.36591	31050	0.36591	42508
	0.368641	7307	0.368641	31333	0.368641	41511
	0.371371	7102	0.371371	31074	0.371371	42279
	0.374102	7017	0.374102	31017	0.374102	42621
	0.376833	6879	0.376833	30933	0.376833	42189
	0.379563	7062	0.379563	30921	0.379563	40061
	0.382294	7058	0.382294	31114	0.382294	41402
	0.385025	7143	0.385025	31388	0.385025	40979
	0.387755	7012	0.387755	30729	0.387755	40529
	0.390486	7048	0.390486	31000	0.390486	39481
	0.393217	6895	0.393217	30866	0.393217	39680
	0.395947	6875	0.395947	31146	0.395947	38692
	0.398678	6966	0.398678	31402	0.398678	38998
	0.401409	7009	0.401409	30651	0.401409	39082
	0.404139	6879	0.404139	31061	0.404139	38399
	0.40687	7068	0.40687	30760	0.40687	37207
	0.409601	6895	0.409601	30725	0.409601	38006
	0.412331	7087	0.412331	30701	0.412331	37171
	0.415062	6854	0.415062	30872	0.415062	36775
	0.417793	7050	0.417793	30750	0.417793	37190
	0.420523	7090	0.420523	31166	0.420523	36265
	0.423254	7001	0.423254	31114	0.423254	35198
	0.425985	6909	0.425985	30902	0.425985	35261
	0.428716	7038	0.428716	30559	0.428716	33732
	0.431446	6948	0.431446	30366	0.431446	35292
	0.434177	7061	0.434177	30356	0.434177	34642
	0.436908	7014	0.436908	30620	0.436908	33148
	0.439638	7109	0.439638	30669	0.439638	33630
	0.442369	7011	0.442369	30404	0.442369	32166
	0.4451	7013	0.4451	30348	0.4451	32987
	0.44783	6970	0.44783	30714	0.44783	32285
	0.450561	6987	0.450561	30554	0.450561	30980
	0.453292	6631	0.453292	30104	0.453292	31980
	0.456022	6908	0.456022	30487	0.456022	30606
	0.458753	6965	0.458753	30120	0.458753	29894
	0.461484	6773	0.461484	30141	0.461484	29841
	0.464214	6862	0.464214	30428	0.464214	30862
	0.466945	6857	0.466945	30371	0.466945	29695
	0.469676	6811	0.469676	30471	0.469676	30302
	0.472406	7035	0.472406	30285	0.472406	28613
	0.475137	6894	0.475137	30024	0.475137	29158
	0.477868	6829	0.477868	30334	0.477868	27612
	0.480598	6878	0.480598	30029	0.480598	29473
	0.483329	6870	0.483329	30089	0.483329	28700
	0.48606	6871	0.48606	29988	0.48606	28515
	0.48879	6663	0.48879	30013	0.48879	27053
	0.491521	6692	0.491521	29888	0.491521	27713
	0.494252	6920	0.494252	30110	0.494252	26856
	0.496982	6733	0.496982	30110	0.496982	26306
	0.499713	6839	0.499713	30506	0.499713	26045
	0.502444	6768	0.502444	29831	0.502444	26582
	0.505174	6946	0.505174	30209	0.505174	26181
	0.507905	6826	0.507905	30175	0.507905	24758
	0.510636	6946	0.510636	30226	0.510636	24563
	0.513366	6651	0.513366	30079	0.513366	25256
	0.516097	6756	0.516097	29838	0.516097	24772
	0.518828	6717	0.518828	29704	0.518828	25122
	0.521558	6725	0.521558	29997	0.521558	23802
	0.524289	6820	0.524289	30046	0.524289	24670
	0.52702	6838	0.52702	29724	0.52702	24042
	0.52975	6861	0.52975	29948	0.52975	23013
	0.532481	6779	0.532481	29821	0.532481	22028
	0.535212	6643	0.535212	29707	0.535212	22921
	0.537942	6801	0.537942	29533	0.537942	22180
	0.540673	6860	0.540673	29710	0.540673	21366
	0.543404	6889	0.543404	29939	0.543404	21367
	0.546134	6645	0.546134	29613	0.546134	22384
	0.548865	6804	0.548865	29594	0.548865	19925
	0.551596	6762	0.551596	29567	0.551596	20666
	0.554326	6733	0.554326	29843	0.554326	18746
	0.557057	6743	0.557057	29843	0.557057	20547
	0.559788	5534	0.559788	23796	0.559788	18321
	0.562518	1088	0.562518	995	0.562518	19352
	0.565249	1024	0.565249	920	0.565249	17013
	0.56798	979	0.56798	940	0.56798	18189
	0.57071	1019	0.57071	888	0.57071	19589
	0.573441	1000	0.573441	839	0.573441	18093
	0.576172	977	0.576172	849	0.576172	18262
	0.578902	988	0.578902	806	0.578902	18044
	0.581633	955	0.581633	800	0.581633	16813
	0.584364	979	0.584364	815	0.584364	16850
	0.587094	954	0.587094	787	0.587094	17493
	0.589825	934	0.589825	802	0.589825	15601
	0.592556	883	0.592556	781	0.592556	15115
	0.595286	929	0.595286	791	0.595286	16195
	0.598017	883	0.598017	767	0.598017	15387
	0.600748	927	0.600748	706	0.600748	14843
	0.603479	909	0.603479	729	0.603479	13956
	0.606209	850	0.606209	714	0.606209	12898
	0.60894	812	0.60894	689	0.60894	12256
	0.611671	852	0.611671	752	0.611671	12941
	0.614401	830	0.614401	714	0.614401	13022
	0.617132	881	0.617132	668	0.617132	13140
	0.619863	892	0.619863	703	0.619863	12484
	0.622593	875	0.622593	649	0.622593	12317
	0.625324	832	0.625324	695	0.625324	12409
	0.628055	813	0.628055	610	0.628055	12003
	0.630785	797	0.630785	642	0.630785	11445
	0.633516	835	0.633516	602	0.633516	11136
	0.636247	807	0.636247	686	0.636247	11700
	0.638977	779	0.638977	614	0.638977	9689
	0.641708	831	0.641708	652	0.641708	10436
	0.644439	774	0.644439	644	0.644439	9096
	0.647169	802	0.647169	606	0.647169	8981
	0.6499	758	0.6499	604	0.6499	8377
	0.652631	751	0.652631	574	0.652631	8944
	0.655361	750	0.655361	607	0.655361	7180
	0.658092	789	0.658092	624	0.658092	8012
	0.660823	748	0.660823	607	0.660823	6670
	0.663553	751	0.663553	569	0.663553	7812
	0.666284	734	0.666284	549	0.666284	7435
	0.669015	756	0.669015	597	0.669015	6080
	0.671745	773	0.671745	567	0.671745	6157
	0.674476	724	0.674476	524	0.674476	5746
	0.677207	738	0.677207	517	0.677207	7156
	0.679937	754	0.679937	555	0.679937	4524
	0.682668	711	0.682668	558	0.682668	5789
	0.685399	669	0.685399	546	0.685399	4652
	0.688129	722	0.688129	539	0.688129	4715
	0.69086	712	0.69086	526	0.69086	3796
	0.693591	725	0.693591	517	0.693591	4114
	0.696321	693	0.696321	518	0.696321	3376
	0.699052	699	0.699052	504	0.699052	1635
	0.701783	732	0.701783	537	0.701783	2254
	0.704513	668	0.704513	532	0.704513	837
	0.707244	735	0.707244	480	0.707244	65106
	0.709975	686	0.709975	520	0.709975	64200
	0.712705	632	0.712705	523	0.712705	64671
	0.715436	696	0.715436	498	0.715436	63942
	0.718167	644	0.718167	485	0.718167	63095
	0.720897	686	0.720897	487	0.720897	63359
	0.723628	685	0.723628	498	0.723628	62410
	0.726359	650	0.726359	531	0.726359	61379
	0.729089	638	0.729089	509	0.729089	61488
	0.73182	683	0.73182	442	0.73182	61018
	0.734551	658	0.734551	478	0.734551	61823
	0.737281	653	0.737281	463	0.737281	60429
	0.740012	650	0.740012	489	0.740012	60734
	0.742743	656	0.742743	483	0.742743	60129
	0.745473	629	0.745473	488	0.745473	60762
	0.748204	658	0.748204	467	0.748204	59580
	0.750935	650	0.750935	469	0.750935	59524
	0.753665	625	0.753665	477	0.753665	60010
	0.756396	640	0.756396	440	0.756396	59039
	0.759127	657	0.759127	437	0.759127	59304
	0.761857	621	0.761857	485	0.761857	58303
	0.764588	649	0.764588	449	0.764588	56878
	0.767319	625	0.767319	487	0.767319	58326
	0.77005	589	0.77005	435	0.77005	57699
	0.77278	592	0.77278	493	0.77278	56195
	0.775511	574	0.775511	423	0.775511	57596
	0.778242	629	0.778242	416	0.778242	56032
	0.780972	662	0.780972	410	0.780972	55076
	0.783703	626	0.783703	397	0.783703	55913
	0.786434	551	0.786434	384	0.786434	986
	0.789164	579	0.789164	426	0.789164	673
	0.791895	582	0.791895	398	0.791895	559
	0.794626	595	0.794626	438	0.794626	466
	0.797356	540	0.797356	412	0.797356	435
	0.800087	573	0.800087	391	0.800087	443
	0.802818	597	0.802818	415	0.802818	413
	0.805548	558	0.805548	415	0.805548	389
	0.808279	558	0.808279	380	0.808279	353
	0.81101	557	0.81101	406	0.81101	355
	0.81374	561	0.81374	399	0.81374	358
	0.816471	563	0.816471	403	0.816471	323
	0.819202	606	0.819202	407	0.819202	302
	0.821932	549	0.821932	381	0.821932	328
	0.824663	594	0.824663	354	0.824663	323
	0.827394	570	0.827394	367	0.827394	349
	0.830124	556	0.830124	384	0.830124	289
	0.832855	559	0.832855	375	0.832855	298
	0.835586	548	0.835586	369	0.835586	254
	0.838316	546	0.838316	352	0.838316	299
	0.841047	580	0.841047	370	0.841047	292
	0.843778	512	0.843778	346	0.843778	292
	0.846508	537	0.846508	407	0.846508	262
	0.849239	526	0.849239	347	0.849239	265
	0.85197	558	0.85197	359	0.85197	256
	0.8547	525	0.8547	377	0.8547	248
	0.857431	528	0.857431	393	0.857431	241
	0.860162	525	0.860162	360	0.860162	227
	0.862892	522	0.862892	362	0.862892	261
	0.865623	571	0.865623	344	0.865623	228
	0.868354	514	0.868354	326	0.868354	220
	0.871084	500	0.871084	320	0.871084	247
	0.873815	521	0.873815	365	0.873815	232
	0.876546	507	0.876546	332	0.876546	197
	0.879276	519	0.879276	343	0.879276	217
	0.882007	518	0.882007	356	0.882007	201
	0.884738	515	0.884738	339	0.884738	210
	0.887468	545	0.887468	320	0.887468	242
	0.890199	544	0.890199	344	0.890199	211
	0.89293	488	0.89293	339	0.89293	192
	0.89566	531	0.89566	307	0.89566	208
	0.898391	530	0.898391	324	0.898391	205
	0.901122	506	0.901122	332	0.901122	172
	0.903852	496	0.903852	345	0.903852	212
	0.906583	479	0.906583	357	0.906583	187
	0.909314	509	0.909314	312	0.909314	220
	0.912044	494	0.912044	310	0.912044	219
	0.914775	449	0.914775	330	0.914775	228
	0.917506	484	0.917506	311	0.917506	203
	0.920236	506	0.920236	311	0.920236	187
	0.922967	480	0.922967	305	0.922967	202
	0.925698	491	0.925698	332	0.925698	172
	0.928428	497	0.928428	333	0.928428	193
	0.931159	554	0.931159	286	0.931159	174
	0.93389	507	0.93389	328	0.93389	183
	0.93662	455	0.93662	287	0.93662	204
	0.939351	442	0.939351	283	0.939351	178
	0.942082	478	0.942082	319	0.942082	176
	0.944813	456	0.944813	305	0.944813	165
	0.947543	465	0.947543	264	0.947543	168
	0.950274	442	0.950274	314	0.950274	151
	0.953005	535	0.953005	297	0.953005	182
	0.955735	495	0.955735	316	0.955735	172
	0.958466	469	0.958466	314	0.958466	177
	0.961197	457	0.961197	298	0.961197	192
	0.963927	435	0.963927	302	0.963927	160
	0.966658	456	0.966658	272	0.966658	139
	0.969389	507	0.969389	276	0.969389	179
	0.972119	477	0.972119	284	0.972119	156
	0.97485	457	0.97485	271	0.97485	135
	0.977581	433	0.977581	275	0.977581	157
	0.980311	478	0.980311	261	0.980311	135
	0.983042	461	0.983042	255	0.983042	148
	0.985773	456	0.985773	263	0.985773	134
	0.988503	468	0.988503	303	0.988503	140
	0.991234	415	0.991234	270	0.991234	149
	0.993965	441	0.993965	283	0.993965	140
	0.996695	465	0.996695	288	0.996695	153
	0.999426	440	0.999426	280	0.999426	160
	1.00216	462	1.00216	280	1.00216	137
	1.00489	447	1.00489	276	1.00489	154
	1.00762	434	1.00762	239	1.00762	136
	1.01035	434	1.01035	282	1.01035	124
	1.01308	418	1.01308	268	1.01308	136
	1.01581	433	1.01581	251	1.01581	149
	1.01854	416	1.01854	279	1.01854	165
	1.02127	402	1.02127	263	1.02127	133
	1.024	419	1.024	261	1.024	126
	1.02673	420	1.02673	252	1.02673	124
	1.02946	403	1.02946	230	1.02946	128
	1.03219	420	1.03219	226	1.03219	92
	1.03492	417	1.03492	280	1.03492	114
	1.03766	406	1.03766	264	1.03766	131
	1.04039	409	1.04039	256	1.04039	137
	1.04312	453	1.04312	261	1.04312	139
	1.04585	415	1.04585	265	1.04585	127
	1.04858	395	1.04858	296	1.04858	133
	1.05131	416	1.05131	265	1.05131	116
	1.05404	430	1.05404	239	1.05404	113
	1.05677	409	1.05677	256	1.05677	119
	1.0595	442	1.0595	255	1.0595	118
	1.06223	447	1.06223	235	1.06223	118
	1.06496	440	1.06496	202	1.06496	124
	1.06769	377	1.06769	253	1.06769	114
	1.07042	404	1.07042	235	1.07042	98
	1.07315	394	1.07315	266	1.07315	107
	1.07588	388	1.07588	236	1.07588	121
	1.07862	392	1.07862	252	1.07862	125
	1.08135	407	1.08135	234	1.08135	101
	1.08408	436	1.08408	234	1.08408	98
	1.08681	419	1.08681	239	1.08681	126
	1.08954	394	1.08954	246	1.08954	120
	1.09227	378	1.09227	245	1.09227	122
	1.095	419	1.095	273	1.095	98
	1.09773	400	1.09773	237	1.09773	116
	1.10046	391	1.10046	236	1.10046	120
	1.10319	408	1.10319	244	1.10319	97
	1.10592	403	1.10592	230	1.10592	115
	1.10865	420	1.10865	245	1.10865	91
	1.11138	394	1.11138	226	1.11138	102
	1.11411	389	1.11411	231	1.11411	94
	1.11684	388	1.11684	221	1.11684	91
	1.11958	373	1.11958	206	1.11958	129
	1.12231	374	1.12231	230	1.12231	104
	1.12504	341	1.12504	218	1.12504	97
	1.12777	380	1.12777	217	1.12777	113
	1.1305	356	1.1305	249	1.1305	106
	1.13323	379	1.13323	230	1.13323	90
	1.13596	383	1.13596	207	1.13596	118
	1.13869	399	1.13869	214	1.13869	80
	1.14142	380	1.14142	247	1.14142	99
	1.14415	361	1.14415	225	1.14415	96
	1.14688	416	1.14688	224	1.14688	87
	1.14961	389	1.14961	229	1.14961	100
	1.15234	367	1.15234	210	1.15234	98
	1.15507	342	1.15507	232	1.15507	100
	1.1578	383	1.1578	192	1.1578	89
	1.16054	345	1.16054	219	1.16054	80
	1.16327	417	1.16327	255	1.16327	81
	1.166	340	1.166	207	1.166	72
	1.16873	342	1.16873	198	1.16873	92
	1.17146	352	1.17146	189	1.17146	81
	1.17419	348	1.17419	209	1.17419	88
	1.17692	368	1.17692	207	1.17692	86
	1.17965	348	1.17965	205	1.17965	89
	1.18238	366	1.18238	202	1.18238	93
	1.18511	336	1.18511	200	1.18511	89
	1.18784	340	1.18784	177	1.18784	100
	1.19057	369	1.19057	188	1.19057	92
	1.1933	361	1.1933	227	1.1933	92
	1.19603	345	1.19603	211	1.19603	73
	1.19877	386	1.19877	196	1.19877	87
	1.2015	354	1.2015	194	1.2015	86
	1.20423	317	1.20423	195	1.20423	90
	1.20696	352	1.20696	215	1.20696	77
	1.20969	370	1.20969	207	1.20969	80
	1.21242	328	1.21242	187	1.21242	88
	1.21515	330	1.21515	165	1.21515	74
	1.21788	324	1.21788	215	1.21788	82
	1.22061	363	1.22061	229	1.22061	86
	1.22334	354	1.22334	202	1.22334	77
	1.22607	345	1.22607	201	1.22607	83
	1.2288	364	1.2288	197	1.2288	91
	1.23153	325	1.23153	175	1.23153	82
	1.23426	325	1.23426	187	1.23426	58
	1.23699	355	1.23699	185	1.23699	81
	1.23973	373	1.23973	169	1.23973	82
	1.24246	349	1.24246	193	1.24246	102
	1.24519	297	1.24519	188	1.24519	76
	1.24792	384	1.24792	203	1.24792	75
	1.25065	340	1.25065	180	1.25065	87
	1.25338	338	1.25338	192	1.25338	77
	1.25611	328	1.25611	191	1.25611	68
	1.25884	327	1.25884	180	1.25884	66
	1.26157	336	1.26157	174	1.26157	80
	1.2643	336	1.2643	197	1.2643	63
	1.26703	326	1.26703	174	1.26703	78
	1.26976	328	1.26976	187	1.26976	85
	1.27249	325	1.27249	164	1.27249	75
	1.27522	334	1.27522	195	1.27522	85
	1.27795	313	1.27795	195	1.27795	81
	1.28069	341	1.28069	184	1.28069	65
	1.28342	303	1.28342	194	1.28342	68
	1.28615	315	1.28615	175	1.28615	74
	1.28888	325	1.28888	171	1.28888	76
	1.29161	355	1.29161	192	1.29161	52
	1.29434	310	1.29434	177	1.29434	76
	1.29707	346	1.29707	187	1.29707	78
	1.2998	304	1.2998	182	1.2998	65
	1.30253	325	1.30253	161	1.30253	68
	1.30526	298	1.30526	179	1.30526	87
	1.30799	320	1.30799	183	1.30799	73
	1.31072	319	1.31072	154	1.31072	71
	1.31345	313	1.31345	182	1.31345	59
	1.31618	290	1.31618	185	1.31618	61
	1.31891	326	1.31891	180	1.31891	71
	1.32165	303	1.32165	168	1.32165	67
	1.32438	289	1.32438	201	1.32438	75
	1.32711	294	1.32711	173	1.32711	66
	1.32984	302	1.32984	165	1.32984	51
	1.33257	268	1.33257	183	1.33257	62
	1.3353	300	1.3353	153	1.3353	64
	1.33803	304	1.33803	159	1.33803	70
	1.34076	265	1.34076	169	1.34076	63
	1.34349	339	1.34349	151	1.34349	74
	1.34622	315	1.34622	157	1.34622	62
	1.34895	296	1.34895	143	1.34895	55
	1.35168	307	1.35168	160	1.35168	54
	1.35441	294	1.35441	149	1.35441	67
	1.35714	314	1.35714	167	1.35714	51
	1.35987	301	1.35987	152	1.35987	60
	1.36261	281	1.36261	151	1.36261	54
	1.36534	307	1.36534	154	1.36534	62
	1.36807	286	1.36807	153	1.36807	60
	1.3708	306	1.3708	155	1.3708	51
	1.37353	257	1.37353	158	1.37353	57
	1.37626	301	1.37626	151	1.37626	61
	1.37899	253	1.37899	162	1.37899	57
	1.38172	302	1.38172	142	1.38172	52
	1.38445	273	1.38445	176	1.38445	56
	1.38718	320	1.38718	143	1.38718	61
	1.38991	312	1.38991	161	1.38991	51
	1.39264	304	1.39264	148	1.39264	46
	1.39537	287	1.39537	149	1.39537	43
	1.3981	276	1.3981	153	1.3981	47
	1.40083	259	1.40083	154	1.40083	50
	1.40357	307	1.40357	121	1.40357	56
	1.4063	285	1.4063	136	1.4063	68
	1.40903	312	1.40903	139	1.40903	44
	1.41176	293	1.41176	159	1.41176	62
	1.41449	278	1.41449	144	1.41449	54
	1.41722	301	1.41722	146	1.41722	63
	1.41995	276	1.41995	141	1.41995	32
	1.42268	266	1.42268	140	1.42268	55
	1.42541	272	1.42541	155	1.42541	57
	1.42814	289	1.42814	145	1.42814	50
	1.43087	292	1.43087	147	1.43087	56
	1.4336	292	1.4336	148	1.4336	58
	1.43633	252	1.43633	133	1.43633	54
	1.43906	271	1.43906	122	1.43906	51
	1.44179	265	1.44179	165	1.44179	59
	1.44453	296	1.44453	146	1.44453	50
	1.44726	230	1.44726	130	1.44726	49
	1.44999	245	1.44999	142	1.44999	57
	1.45272	257	1.45272	121	1.45272	73
	1.45545	291	1.45545	128	1.45545	54
	1.45818	269	1.45818	154	1.45818	56
	1.46091	264	1.46091	136	1.46091	48
	1.46364	286	1.46364	127	1.46364	50
	1.46637	279	1.46637	134	1.46637	51
	1.4691	260	1.4691	129	1.4691	51
	1.47183	259	1.47183	142	1.47183	53
	1.47456	266	1.47456	147	1.47456	44
	1.47729	240	1.47729	146	1.47729	49
	1.48002	252	1.48002	113	1.48002	57
	1.48275	261	1.48275	151	1.48275	51
	1.48549	268	1.48549	132	1.48549	45
	1.48822	277	1.48822	157	1.48822	48
	1.49095	274	1.49095	134	1.49095	58
	1.49368	287	1.49368	129	1.49368	41
	1.49641	247	1.49641	135	1.49641	59
	1.49914	271	1.49914	152	1.49914	54
	1.50187	251	1.50187	160	1.50187	45
	1.5046	279	1.5046	115	1.5046	57
	1.50733	258	1.50733	133	1.50733	53
	1.51006	270	1.51006	134	1.51006	49
	1.51279	261	1.51279	125	1.51279	57
	1.51552	269	1.51552	143	1.51552	43
	1.51825	286	1.51825	114	1.51825	43
	1.52098	238	1.52098	137	1.52098	49
	1.52371	266	1.52371	147	1.52371	41
	1.52645	291	1.52645	105	1.52645	50
	1.52918	258	1.52918	131	1.52918	39
	1.53191	275	1.53191	135	1.53191	44
	1.53464	244	1.53464	127	1.53464	33
	1.53737	250	1.53737	104	1.53737	43
	1.5401	268	1.5401	128	1.5401	47
	1.54283	234	1.54283	120	1.54283	54
	1.54556	279	1.54556	117	1.54556	48
	1.54829	270	1.54829	125	1.54829	36
	1.55102	230	1.55102	145	1.55102	59
	1.55375	234	1.55375	138	1.55375	47
	1.55648	223	1.55648	119	1.55648	56
	1.55921	264	1.55921	115	1.55921	53
	1.56194	234	1.56194	127	1.56194	37
	1.56468	265	1.56468	107	1.56468	44
	1.56741	262	1.56741	123	1.56741	38
	1.57014	238	1.57014	124	1.57014	45
	1.57287	255	1.57287	129	1.57287	56
	1.5756	229	1.5756	117	1.5756	44
	1.57833	226	1.57833	145	1.57833	46
	1.58106	258	1.58106	118	1.58106	54
	1.58379	247	1.58379	121	1.58379	48
	1.58652	240	1.58652	104	1.58652	43
	1.58925	275	1.58925	119	1.58925	47
	1.59198	241	1.59198	142	1.59198	46
	1.59471	207	1.59471	137	1.59471	37
	1.59744	223	1.59744	119	1.59744	48
	1.60017	229	1.60017	126	1.60017	47
	1.6029	247	1.6029	121	1.6029	37
	1.60564	232	1.60564	106	1.60564	51
	1.60837	237	1.60837	119	1.60837	38
	1.6111	237	1.6111	107	1.6111	38
	1.61383	233	1.61383	105	1.61383	34
	1.61656	236	1.61656	137	1.61656	49
	1.61929	205	1.61929	116	1.61929	37
	1.62202	237	1.62202	115	1.62202	29
	1.62475	231	1.62475	118	1.62475	39
	1.62748	248	1.62748	131	1.62748	31
	1.63021	223	1.63021	115	1.63021	42
	1.63294	248	1.63294	117	1.63294	40
	1.63567	265	1.63567	122	1.63567	35
	1.6384	242	1.6384	122	1.6384	43
	1.64113	251	1.64113	112	1.64113	42
	1.64386	223	1.64386	101	1.64386	36
	1.6466	261	1.6466	98	1.6466	33
	1.64933	229	1.64933	108	1.64933	43
	1.65206	207	1.65206	110	1.65206	34
	1.65479	212	1.65479	127	1.65479	31
	1.65752	213	1.65752	107	1.65752	46
	1.66025	215	1.66025	91	1.66025	41
	1.66298	210	1.66298	121	1.66298	40
	1.66571	242	1.66571	111	1.66571	35
	1.66844	241	1.66844	112	1.66844	38
	1.67117	243	1.67117	117	1.67117	59
	1.6739	230	1.6739	106	1.6739	37
	1.67663	216	1.67663	127	1.67663	42
	1.67936	195	1.67936	104	1.67936	42
	1.68209	233	1.68209	114	1.68209	36
	1.68482	222	1.68482	95	1.68482	36
	1.68756	201	1.68756	111	1.68756	31
	1.69029	212	1.69029	111	1.69029	43
	1.69302	221	1.69302	115	1.69302	32
	1.69575	213	1.69575	121	1.69575	39
	1.69848	211	1.69848	119	1.69848	38
	1.70121	231	1.70121	104	1.70121	53
	1.70394	191	1.70394	90	1.70394	52
	1.70667	223	1.70667	107	1.70667	45
	1.7094	216	1.7094	100	1.7094	35
	1.71213	226	1.71213	125	1.71213	25
	1.71486	231	1.71486	110	1.71486	39
	1.71759	239	1.71759	119	1.71759	34
	1.72032	207	1.72032	87	1.72032	39
	1.72305	224	1.72305	117	1.72305	41
	1.72578	200	1.72578	99	1.72578	38
	1.72852	212	1.72852	98	1.72852	40
	1.73125	212	1.73125	101	1.73125	30
	1.73398	226	1.73398	107	1.73398	43
	1.73671	210	1.73671	78	1.73671	32
	1.73944	207	1.73944	108	1.73944	35
	1.74217	215	1.74217	114	1.74217	28
	1.7449	213	1.7449	92	1.7449	28
	1.74763	213	1.74763	90	1.74763	39
	1.75036	230	1.75036	91	1.75036	29
	1.75309	207	1.75309	110	1.75309	43
	1.75582	191	1.75582	92	1.75582	37
	1.75855	184	1.75855	88	1.75855	33
	1.76128	231	1.76128	97	1.76128	39
	1.76401	214	1.76401	107	1.76401	38
	1.76674	185	1.76674	90	1.76674	33
	1.76948	205	1.76948	97	1.76948	39
	1.77221	215	1.77221	105	1.77221	27
	1.77494	211	1.77494	112	1.77494	38
	1.77767	203	1.77767	97	1.77767	41
	1.7804	179	1.7804	97	1.7804	27
	1.78313	205	1.78313	106	1.78313	25
	1.78586	197	1.78586	92	1.78586	29
	1.78859	205	1.78859	100	1.78859	34
	1.79132	194	1.79132	108	1.79132	34
	1.79405	198	1.79405	96	1.79405	36
	1.79678	221	1.79678	88	1.79678	41
	1.79951	220	1.79951	116	1.79951	27
	1.80224	214	1.80224	105	1.80224	41
	1.80497	197	1.80497	98	1.80497	33
	1.8077	200	1.8077	85	1.8077	30
	1.81044	251	1.81044	93	1.81044	25
	1.81317	208	1.81317	104	1.81317	32
	1.8159	195	1.8159	95	1.8159	33
	1.81863	205	1.81863	87	1.81863	33
	1.82136	203	1.82136	86	1.82136	42
	1.82409	225	1.82409	88	1.82409	31
	1.82682	206	1.82682	89	1.82682	39
	1.82955	202	1.82955	104	1.82955	28
	1.83228	186	1.83228	87	1.83228	33
	1.83501	172	1.83501	91	1.83501	37
	1.83774	185	1.83774	84	1.83774	23
	1.84047	202	1.84047	82	1.84047	34
	1.8432	203	1.8432	103	1.8432	29
	1.84593	174	1.84593	94	1.84593	42
	1.84866	177	1.84866	81	1.84866	30
	1.8514	189	1.8514	86	1.8514	36
	1.85413	195	1.85413	94	1.85413	36
	1.85686	205	1.85686	100	1.85686	24
	1.85959	199	1.85959	86	1.85959	29
	1.86232	196	1.86232	94	1.86232	24
	1.86505	204	1.86505	92	1.86505	33
	1.86778	197	1.86778	88	1.86778	27
	1.87051	168	1.87051	104	1.87051	40
	1.87324	194	1.87324	98	1.87324	30
	1.87597	185	1.87597	97	1.87597	38
	1.8787	172	1.8787	88	1.8787	19
	1.88143	228	1.88143	103	1.88143	23
	1.88416	218	1.88416	71	1.88416	24
	1.88689	190	1.88689	79	1.88689	35
	1.88963	174	1.88963	86	1.88963	30
	1.89236	170	1.89236	78	1.89236	26
	1.89509	167	1.89509	78	1.89509	36
	1.89782	163	1.89782	82	1.89782	35
	1.90055	182	1.90055	95	1.90055	30
	1.90328	192	1.90328	102	1.90328	31
	1.90601	195	1.90601	86	1.90601	28
	1.90874	196	1.90874	87	1.90874	24
	1.91147	176	1.91147	96	1.91147	19
	1.9142	170	1.9142	87	1.9142	32
	1.91693	167	1.91693	79	1.91693	28
	1.91966	188	1.91966	85	1.91966	22
	1.92239	172	1.92239	81	1.92239	24
	1.92512	182	1.92512	95	1.92512	37
	1.92785	194	1.92785	86	1.92785	20
	1.93059	203	1.93059	85	1.93059	35
	1.93332	167	1.93332	69	1.93332	34
	1.93605	187	1.93605	83	1.93605	33
	1.93878	197	1.93878	82	1.93878	30
	1.94151	196	1.94151	86	1.94151	26
	1.94424	170	1.94424	72	1.94424	26
	1.94697	166	1.94697	69	1.94697	25
	1.9497	179	1.9497	78	1.9497	40
	1.95243	185	1.95243	66	1.95243	29
	1.95516	163	1.95516	88	1.95516	29
	1.95789	198	1.95789	79	1.95789	31
	1.96062	181	1.96062	70	1.96062	24
	1.96335	193	1.96335	95	1.96335	23
	1.96608	169	1.96608	84	1.96608	20
	1.96881	186	1.96881	77	1.96881	27
	1.97155	179	1.97155	85	1.97155	30
	1.97428	164	1.97428	82	1.97428	22
	1.97701	160	1.97701	78	1.97701	32
	1.97974	190	1.97974	78	1.97974	38
	1.98247	170	1.98247	95	1.98247	23
	1.9852	167	1.9852	76	1.9852	26
	1.98793	163	1.98793	84	1.98793	26
	1.99066	163	1.99066	91	1.99066	23
	1.99339	177	1.99339	70	1.99339	17
	1.99612	179	1.99612	68	1.99612	26
	1.99885	210	1.99885	77	1.99885	20
	2.00158	155	2.00158	79	2.00158	32
	2.00431	159	2.00431	78	2.00431	28
	2.00704	173	2.00704	82	2.00704	26
	2.00977	159	2.00977	89	2.00977	24
	2.01251	158	2.01251	62	2.01251	22
	2.01524	180	2.01524	66	2.01524	28
	2.01797	159	2.01797	76	2.01797	31
	2.0207	149	2.0207	97	2.0207	18
	2.02343	155	2.02343	97	2.02343	25
	2.02616	158	2.02616	81	2.02616	30
	2.02889	150	2.02889	68	2.02889	31
	2.03162	190	2.03162	84	2.03162	23
	2.03435	175	2.03435	79	2.03435	19
	2.03708	171	2.03708	81	2.03708	28
	2.03981	167	2.03981	75	2.03981	30
	2.04254	172	2.04254	66	2.04254	28
	2.04527	148	2.04527	73	2.04527	21
	2.048	186	2.048	84	2.048	22
	2.05073	183	2.05073	61	2.05073	18
	2.05347	160	2.05347	70	2.05347	35
	2.0562	146	2.0562	83	2.0562	17
	2.05893	174	2.05893	77	2.05893	34
	2.06166	165	2.06166	70	2.06166	28
	2.06439	179	2.06439	82	2.06439	20
	2.06712	184	2.06712	79	2.06712	19
	2.06985	184	2.06985	85	2.06985	22
	2.07258	191	2.07258	66	2.07258	27
	2.07531	167	2.07531	65	2.07531	28
	2.07804	163	2.07804	77	2.07804	22
	2.08077	196	2.08077	81	2.08077	27
	2.0835	145	2.0835	62	2.0835	13
	2.08623	157	2.08623	75	2.08623	31
	2.08896	153	2.08896	81	2.08896	22
	2.09169	148	2.09169	66	2.09169	18
	2.09443	148	2.09443	84	2.09443	27
	2.09716	177	2.09716	69	2.09716	25
	2.09989	151	2.09989	75	2.09989	26
	2.10262	156	2.10262	70	2.10262	16
	2.10535	150	2.10535	69	2.10535	21
	2.10808	173	2.10808	73	2.10808	25
	2.11081	143	2.11081	75	2.11081	30
	2.11354	157	2.11354	83	2.11354	25
	2.11627	157	2.11627	83	2.11627	17
	2.119	162	2.119	59	2.119	32
	2.12173	166	2.12173	72	2.12173	29
	2.12446	157	2.12446	67	2.12446	18
	2.12719	160	2.12719	77	2.12719	19
	2.12992	155	2.12992	82	2.12992	30
	2.13265	155	2.13265	82	2.13265	24
	2.13539	148	2.13539	69	2.13539	12
	2.13812	172	2.13812	76	2.13812	29
	2.14085	173	2.14085	56	2.14085	23
	2.14358	153	2.14358	63	2.14358	27
	2.14631	159	2.14631	80	2.14631	24
	2.14904	132	2.14904	81	2.14904	20
	2.15177	158	2.15177	80	2.15177	18
	2.1545	167	2.1545	68	2.1545	34
	2.15723	140	2.15723	68	2.15723	22
	2.15996	144	2.15996	64	2.15996	25
	2.16269	162	2.16269	69	2.16269	26
	2.16542	158	2.16542	67	2.16542	27
	2.16815	158	2.16815	70	2.16815	24
	2.17088	161	2.17088	70	2.17088	22
	2.17361	143	2.17361	68	2.17361	21
	2.17635	147	2.17635	67	2.17635	29
	2.17908	130	2.17908	70	2.17908	23
	2.18181	152	2.18181	68	2.18181	25
	2.18454	152	2.18454	65	2.18454	19
	2.18727	160	2.18727	64	2.18727	28
	2.19	139	2.19	66	2.19	23
	2.19273	148	2.19273	75	2.19273	35
	2.19546	178	2.19546	64	2.19546	20
	2.19819	139	2.19819	85	2.19819	20
	2.20092	134	2.20092	74	2.20092	18
	2.20365	146	2.20365	72	2.20365	21
	2.20638	147	2.20638	57	2.20638	13
	2.20911	135	2.20911	70	2.20911	26
	2.21184	156	2.21184	54	2.21184	21
	2.21457	133	2.21457	66	2.21457	30
	2.21731	128	2.21731	68	2.21731	19
	2.22004	152	2.22004	62	2.22004	28
	2.22277	171	2.22277	61	2.22277	26
	2.2255	143	2.2255	61	2.2255	22
	2.22823	133	2.22823	69	2.22823	31
	2.23096	148	2.23096	72	2.23096	14
	2.23369	134	2.23369	58	2.23369	28
	2.23642	130	2.23642	64	2.23642	14
	2.23915	153	2.23915	64	2.23915	27
	2.24188	138	2.24188	66	2.24188	24
	2.24461	159	2.24461	66	2.24461	31
	2.24734	134	2.24734	62	2.24734	27
	2.25007	151	2.25007	69	2.25007	24
	2.2528	135	2.2528	61	2.2528	16
	2.25554	128	2.25554	63	2.25554	25
	2.25827	133	2.25827	64	2.25827	16
	2.261	122	2.261	51	2.261	17
	2.26373	132	2.26373	69	2.26373	20
	2.26646	158	2.26646	70	2.26646	26
	2.26919	138	2.26919	66	2.26919	23
	2.27192	123	2.27192	66	2.27192	17
	2.27465	147	2.27465	65	2.27465	18
	2.27738	144	2.27738	51	2.27738	19
	2.28011	136	2.28011	59	2.28011	20
	2.28284	132	2.28284	56	2.28284	17
	2.28557	141	2.28557	62	2.28557	29
	2.2883	137	2.2883	56	2.2883	12
	2.29103	132	2.29103	54	2.29103	24
	2.29376	125	2.29376	57	2.29376	18
	2.2965	136	2.2965	53	2.2965	17
	2.29923	138	2.29923	60	2.29923	21
	2.30196	138	2.30196	55	2.30196	28
	2.30469	126	2.30469	76	2.30469	22
	2.30742	126	2.30742	63	2.30742	16
	2.31015	130	2.31015	69	2.31015	29
	2.31288	128	2.31288	60	2.31288	20
	2.31561	136	2.31561	70	2.31561	28
	2.31834	132	2.31834	56	2.31834	20
	2.32107	141	2.32107	57	2.32107	20
	2.3238	143	2.3238	65	2.3238	22
	2.32653	137	2.32653	61	2.32653	17
	2.32926	156	2.32926	72	2.32926	22
	2.33199	138	2.33199	53	2.33199	20
	2.33472	122	2.33472	68	2.33472	23
	2.33746	125	2.33746	76	2.33746	19
	2.34019	114	2.34019	58	2.34019	23
	2.34292	132	2.34292	58	2.34292	25
	2.34565	145	2.34565	64	2.34565	16
	2.34838	131	2.34838	56	2.34838	21
	2.35111	136	2.35111	54	2.35111	22
	2.35384	124	2.35384	61	2.35384	31
	2.35657	142	2.35657	56	2.35657	21
	2.3593	119	2.3593	53	2.3593	15
	2.36203	150	2.36203	63	2.36203	23
	2.36476	121	2.36476	55	2.36476	22
	2.36749	126	2.36749	60	2.36749	10
	2.37022	132	2.37022	61	2.37022	17
	2.37295	151	2.37295	62	2.37295	23
	2.37568	132	2.37568	46	2.37568	21
	2.37842	135	2.37842	53	2.37842	17
	2.38115	132	2.38115	47	2.38115	21
	2.38388	131	2.38388	62	2.38388	12
	2.38661	144	2.38661	51	2.38661	16
	2.38934	122	2.38934	65	2.38934	18
	2.39207	106	2.39207	56	2.39207	22
	2.3948	109	2.3948	61	2.3948	15
	2.39753	122	2.39753	47	2.39753	18
	2.40026	112	2.40026	61	2.40026	25
	2.40299	109	2.40299	50	2.40299	27
	2.40572	119	2.40572	52	2.40572	21
	2.40845	116	2.40845	58	2.40845	22
	2.41118	144	2.41118	60	2.41118	17
	2.41391	133	2.41391	55	2.41391	18
	2.41664	128	2.41664	63	2.41664	21
	2.41938	130	2.41938	51	2.41938	22
	2.42211	142	2.42211	56	2.42211	15
	2.42484	108	2.42484	53	2.42484	27
	2.42757	137	2.42757	53	2.42757	13
	2.4303	138	2.4303	66	2.4303	28
	2.43303	122	2.43303	53	2.43303	18
	2.43576	147	2.43576	76	2.43576	22
	2.43849	123	2.43849	56	2.43849	21
	2.44122	117	2.44122	59	2.44122	21
	2.44395	134	2.44395	56	2.44395	21
	2.44668	115	2.44668	49	2.44668	20
	2.44941	122	2.44941	41	2.44941	22
	2.45214	131	2.45214	39	2.45214	19
	2.45487	112	2.45487	46	2.45487	12
	2.4576	97	2.4576	59	2.4576	20
	2.46034	122	2.46034	51	2.46034	29
	2.46307	133	2.46307	48	2.46307	19
	2.4658	123	2.4658	36	2.4658	19
	2.46853	101	2.46853	46	2.46853	12
	2.47126	127	2.47126	56	2.47126	20
	2.47399	115	2.47399	53	2.47399	15
	2.47672	126	2.47672	41	2.47672	20
	2.47945	117	2.47945	45	2.47945	16
	2.48218	131	2.48218	50	2.48218	22
	2.48491	140	2.48491	43	2.48491	21
	2.48764	125	2.48764	58	2.48764	19
	2.49037	116	2.49037	51	2.49037	19
	2.4931	132	2.4931	50	2.4931	22
	2.49583	121	2.49583	63	2.49583	17
	2.49856	114	2.49856	42	2.49856	25
	2.5013	122	2.5013	48	2.5013	18
	2.50403	117	2.50403	48	2.50403	30
	2.50676	134	2.50676	63	2.50676	23
	2.50949	122	2.50949	58	2.50949	22
	2.51222	128	2.51222	56	2.51222	13
	2.51495	116	2.51495	45	2.51495	27
	2.51768	124	2.51768	62	2.51768	15
	2.52041	118	2.52041	42	2.52041	22
	2.52314	128	2.52314	53	2.52314	16
	2.52587	110	2.52587	44	2.52587	20
	2.5286	110	2.5286	54	2.5286	22
	2.53133	110	2.53133	58	2.53133	14
	2.53406	107	2.53406	56	2.53406	20
	2.53679	125	2.53679	54	2.53679	15
	2.53952	130	2.53952	35	2.53952	12
	2.54226	99	2.54226	59	2.54226	10
	2.54499	125	2.54499	60	2.54499	12
	2.54772	124	2.54772	51	2.54772	14
	2.55045	96	2.55045	56	2.55045	26
	2.55318	135	2.55318	54	2.55318	21
	2.55591	118	2.55591	54	2.55591	15
	2.55864	114	2.55864	56	2.55864	27
	2.56137	114	2.56137	44	2.56137	16
	2.5641	122	2.5641	55	2.5641	18
	2.56683	142	2.56683	39	2.56683	18
	2.56956	123	2.56956	50	2.56956	20
	2.57229	113	2.57229	46	2.57229	27
	2.57502	116	2.57502	37	2.57502	18
	2.57775	92	2.57775	44	2.57775	22
	2.58049	121	2.58049	54	2.58049	15
	2.58322	118	2.58322	39	2.58322	15
	2.58595	110	2.58595	62	2.58595	22
	2.58868	132	2.58868	54	2.58868	10
	2.59141	107	2.59141	47	2.59141	15
	2.59414	120	2.59414	47	2.59414	14
	2.59687	104	2.59687	45	2.59687	14
	2.5996	114	2.5996	47	2.5996	13
	2.60233	112	2.60233	50	2.60233	21
	2.60506	105	2.60506	58	2.60506	11
	2.60779	106	2.60779	44	2.60779	21
	2.61052	108	2.61052	42	2.61052	12
	2.61325	113	2.61325	37	2.61325	14
	2.61598	110	2.61598	34	2.61598	20
	2.61871	110	2.61871	49	2.61871	15
	2.62145	112	2.62145	36	2.62145	13
	2.62418	98	2.62418	55	2.62418	13
	2.62691	123	2.62691	39	2.62691	20
	2.62964	111	2.62964	40	2.62964	22
	2.63237	104	2.63237	44	2.63237	21
	2.6351	99	2.6351	45	2.6351	18
	2.63783	89	2.63783	48	2.63783	16
	2.64056	115	2.64056	54	2.64056	17
	2.64329	104	2.64329	52	2.64329	21
	2.64602	112	2.64602	54	2.64602	15
	2.64875	109	2.64875	46	2.64875	15
	2.65148	105	2.65148	55	2.65148	27
	2.65421	108	2.65421	62	2.65421	17
	2.65694	108	2.65694	40	2.65694	20
	2.65967	101	2.65967	36	2.65967	12
	2.66241	84	2.66241	39	2.66241	14
	2.66514	92	2.66514	43	2.66514	15
	2.66787	104	2.66787	31	2.66787	14
	2.6706	121	2.6706	39	2.6706	18
	2.67333	88	2.67333	47	2.67333	14
	2.67606	112	2.67606	39	2.67606	14
	2.67879	103	2.67879	40	2.67879	19
	2.68152	108	2.68152	44	2.68152	12
	2.68425	106	2.68425	51	2.68425	22
	2.68698	92	2.68698	42	2.68698	11
	2.68971	104	2.68971	51	2.68971	19
	2.69244	101	2.69244	52	2.69244	23
	2.69517	107	2.69517	37	2.69517	10
	2.6979	109	2.6979	50	2.6979	17
	2.70063	98	2.70063	51	2.70063	12
	2.70337	94	2.70337	36	2.70337	21
	2.7061	98	2.7061	34	2.7061	15
	2.70883	101	2.70883	45	2.70883	16
	2.71156	104	2.71156	52	2.71156	19
	2.71429	119	2.71429	54	2.71429	19
	2.71702	96	2.71702	38	2.71702	22
	2.71975	108	2.71975	55	2.71975	22
	2.72248	114	2.72248	48	2.72248	11
	2.72521	102	2.72521	45	2.72521	18
	2.72794	102	2.72794	48	2.72794	16
	2.73067	119	2.73067	56	2.73067	10
	2.7334	98	2.7334	60	2.7334	14
	2.73613	93	2.73613	44	2.73613	18
	2.73886	83	2.73886	39	2.73886	17
	2.74159	117	2.74159	46	2.74159	17
	2.74433	107	2.74433	45	2.74433	13
	2.74706	110	2.74706	44	2.74706	15
	2.74979	79	2.74979	45	2.74979	22
	2.75252	113	2.75252	48	2.75252	15
	2.75525	116	2.75525	40	2.75525	20
	2.75798	96	2.75798	50	2.75798	15
	2.76071	92	2.76071	38	2.76071	15
	2.76344	94	2.76344	41	2.76344	12
	2.76617	83	2.76617	47	2.76617	16
	2.7689	94	2.7689	39	2.7689	17
	2.77163	102	2.77163	41	2.77163	20
	2.77436	86	2.77436	47	2.77436	22
	2.77709	89	2.77709	34	2.77709	10
	2.77982	89	2.77982	45	2.77982	20
	2.78255	117	2.78255	47	2.78255	13
	2.78529	114	2.78529	36	2.78529	20
	2.78802	105	2.78802	38	2.78802	18
	2.79075	92	2.79075	40	2.79075	13
	2.79348	109	2.79348	47	2.79348	20
	2.79621	97	2.79621	34	2.79621	22
	2.79894	84	2.79894	51	2.79894	10
	2.80167	79	2.80167	57	2.80167	11
	2.8044	110	2.8044	36	2.8044	15
	2.80713	103	2.80713	39	2.80713	22
	2.80986	102	2.80986	45	2.80986	18
	2.81259	102	2.81259	47	2.81259	11
	2.81532	97	2.81532	40	2.81532	17
	2.81805	96	2.81805	42	2.81805	18
	2.82078	99	2.82078	37	2.82078	20
	2.82351	100	2.82351	35	2.82351	11
	2.82625	89	2.82625	44	2.82625	13
	2.82898	85	2.82898	47	2.82898	12
	2.83171	94	2.83171	38	2.83171	20
	2.83444	87	2.83444	48	2.83444	18
	2.83717	75	2.83717	40	2.83717	18
	2.8399	85	2.8399	42	2.8399	17
	2.84263	100	2.84263	42	2.84263	14
	2.84536	88	2.84536	35	2.84536	12
	2.84809	90	2.84809	40	2.84809	13
	2.85082	84	2.85082	49	2.85082	11
	2.85355	75	2.85355	62	2.85355	18
	2.85628	88	2.85628	31	2.85628	20
	2.85901	88	2.85901	28	2.85901	19
	2.86174	86	2.86174	44	2.86174	15
	2.86447	87	2.86447	33	2.86447	18
	2.86721	86	2.86721	31	2.86721	10
	2.86994	98	2.86994	47	2.86994	18
	2.87267	99	2.87267	58	2.87267	18
	2.8754	91	2.8754	38	2.8754	14
	2.87813	101	2.87813	32	2.87813	19
	2.88086	89	2.88086	34	2.88086	18
	2.88359	87	2.88359	41	2.88359	13
	2.88632	87	2.88632	35	2.88632	6
	2.88905	89	2.88905	37	2.88905	15
	2.89178	100	2.89178	45	2.89178	13
	2.89451	88	2.89451	48	2.89451	13
	2.89724	87	2.89724	38	2.89724	15
	2.89997	99	2.89997	30	2.89997	18
	2.9027	89	2.9027	49	2.9027	14
	2.90544	91	2.90544	43	2.90544	13
	2.90817	84	2.90817	30	2.90817	15
	2.9109	100	2.9109	39	2.9109	10
	2.91363	109	2.91363	38	2.91363	12
	2.91636	87	2.91636	41	2.91636	16
	2.91909	79	2.91909	46	2.91909	18
	2.92182	86	2.92182	37	2.92182	14
	2.92455	89	2.92455	32	2.92455	14
	2.92728	92	2.92728	39	2.92728	23
	2.93001	93	2.93001	39	2.93001	14
	2.93274	92	2.93274	34	2.93274	15
	2.93547	86	2.93547	42	2.93547	16
	2.9382	83	2.9382	44	2.9382	16
	2.94093	113	2.94093	43	2.94093	12
	2.94366	115	2.94366	42	2.94366	14
	2.9464	97	2.9464	32	2.9464	13
	2.94913	80	2.94913	29	2.94913	18
	2.95186	89	2.95186	40	2.95186	11
	2.95459	78	2.95459	26	2.95459	14
	2.95732	89	2.95732	40	2.95732	13
	2.96005	78	2.96005	40	2.96005	13
	2.96278	86	2.96278	34	2.96278	18
	2.96551	98	2.96551	37	2.96551	19
	2.96824	87	2.96824	51	2.96824	10
	2.97097	79	2.97097	35	2.97097	18
	2.9737	82	2.9737	41	2.9737	13
	2.97643	88	2.97643	33	2.97643	15
	2.97916	89	2.97916	33	2.97916	13
	2.98189	83	2.98189	44	2.98189	11
	2.98462	100	2.98462	31	2.98462	15
	2.98736	102	2.98736	44	2.98736	23
	2.99009	105	2.99009	43	2.99009	11
	2.99282	88	2.99282	32	2.99282	17
	2.99555	83	2.99555	43	2.99555	11
	2.99828	84	2.99828	38	2.99828	11
	3.00101	97	3.00101	32	3.00101	18
	3.00374	91	3.00374	38	3.00374	16
	3.00647	76	3.00647	30	3.00647	17
	3.0092	100	3.0092	29	3.0092	14
	3.01193	81	3.01193	32	3.01193	19
	3.01466	78	3.01466	48	3.01466	16
	3.01739	75	3.01739	38	3.01739	7
	3.02012	102	3.02012	29	3.02012	11
	3.02285	66	3.02285	25	3.02285	9
	3.02558	100	3.02558	40	3.02558	11
	3.02832	84	3.02832	37	3.02832	9
	3.03105	84	3.03105	37	3.03105	21
	3.03378	72	3.03378	25	3.03378	11
	3.03651	83	3.03651	31	3.03651	15
	3.03924	74	3.03924	26	3.03924	14
	3.04197	77	3.04197	24	3.04197	20
	3.0447	105	3.0447	27	3.0447	18
	3.04743	80	3.04743	34	3.04743	9
	3.05016	81	3.05016	29	3.05016	12
	3.05289	88	3.05289	39	3.05289	16
	3.05562	86	3.05562	40	3.05562	19
	3.05835	87	3.05835	33	3.05835	13
	3.06108	69	3.06108	40	3.06108	21
	3.06381	88	3.06381	37	3.06381	17
	3.06654	98	3.06654	32	3.06654	11
	3.06928	81	3.06928	44	3.06928	12
	3.07201	77	3.07201	33	3.07201	20
	3.07474	88	3.07474	41	3.07474	10
	3.07747	74	3.07747	30	3.07747	12
	3.0802	68	3.0802	33	3.0802	14
	3.08293	76	3.08293	32	3.08293	17
	3.08566	92	3.08566	42	3.08566	10
	3.08839	93	3.08839	34	3.08839	12
	3.09112	79	3.09112	54	3.09112	10
	3.09385	84	3.09385	38	3.09385	11
	3.09658	74	3.09658	32	3.09658	13
	3.09931	75	3.09931	34	3.09931	12
	3.10204	77	3.10204	29	3.10204	17
	3.10477	80	3.10477	39	3.10477	9
	3.1075	70	3.1075	30	3.1075	11
	3.11024	81	3.11024	28	3.11024	10
	3.11297	79	3.11297	33	3.11297	13
	3.1157	66	3.1157	35	3.1157	25
	3.11843	91	3.11843	41	3.11843	7
	3.12116	73	3.12116	37	3.12116	13
	3.12389	71	3.12389	43	3.12389	14
	3.12662	76	3.12662	30	3.12662	9
	3.12935	77	3.12935	37	3.12935	13
	3.13208	87	3.13208	34	3.13208	20
	3.13481	84	3.13481	43	3.13481	12
	3.13754	74	3.13754	32	3.13754	13
	3.14027	61	3.14027	40	3.14027	19
	3.143	77	3.143	35	3.143	22
	3.14573	63	3.14573	29	3.14573	12
	3.14846	67	3.14846	26	3.14846	9
	3.1512	67	3.1512	24	3.1512	13
	3.15393	76	3.15393	30	3.15393	10
	3.15666	82	3.15666	35	3.15666	16
	3.15939	75	3.15939	34	3.15939	17
	3.16212	64	3.16212	26	3.16212	16
	3.16485	69	3.16485	25	3.16485	10
	3.16758	84	3.16758	39	3.16758	12
	3.17031	85	3.17031	35	3.17031	13
	3.17304	67	3.17304	31	3.17304	14
	3.17577	76	3.17577	34	3.17577	9
	3.1785	74	3.1785	48	3.1785	7
	3.18123	73	3.18123	25	3.18123	9
	3.18396	83	3.18396	23	3.18396	13
	3.18669	72	3.18669	32	3.18669	10
	3.18942	80	3.18942	38	3.18942	10
	3.19216	73	3.19216	35	3.19216	8
	3.19489	88	3.19489	30	3.19489	11
	3.19762	77	3.19762	34	3.19762	22
	3.20035	66	3.20035	32	3.20035	10
	3.20308	68	3.20308	25	3.20308	9
	3.20581	81	3.20581	44	3.20581	18
	3.20854	69	3.20854	31	3.20854	14
	3.21127	82	3.21127	28	3.21127	8
	3.214	76	3.214	40	3.214	15
	3.21673	81	3.21673	24	3.21673	6
	3.21946	88	3.21946	26	3.21946	15
	3.22219	90	3.22219	37	3.22219	12
	3.22492	75	3.22492	35	3.22492	9
	3.22765	84	3.22765	34	3.22765	11
	3.23038	85	3.23038	30	3.23038	13
	3.23312	100	3.23312	38	3.23312	5
	3.23585	76	3.23585	42	3.23585	11
	3.23858	82	3.23858	28	3.23858	12
	3.24131	70	3.24131	26	3.24131	16
	3.24404	55	3.24404	32	3.24404	14
	3.24677	81	3.24677	22	3.24677	11
	3.2495	75	3.2495	45	3.2495	8
	3.25223	64	3.25223	27	3.25223	10
	3.25496	83	3.25496	27	3.25496	13
	3.25769	74	3.25769	24	3.25769	13
	3.26042	74	3.26042	25	3.26042	14
	3.26315	83	3.26315	36	3.26315	17
	3.26588	66	3.26588	29	3.26588	13
	3.26861	62	3.26861	28	3.26861	14
	3.27135	72	3.27135	39	3.27135	13
	3.27408	75	3.27408	37	3.27408	13
	3.27681	99	3.27681	35	3.27681	13
	3.27954	84	3.27954	39	3.27954	6
	3.28227	67	3.28227	27	3.28227	16
	3.285	83	3.285	32	3.285	5
	3.28773	80	3.28773	30	3.28773	24
	3.29046	64	3.29046	30	3.29046	17
	3.29319	49	3.29319	29	3.29319	12
	3.29592	87	3.29592	27	3.29592	14
	3.29865	71	3.29865	40	3.29865	9
	3.30138	81	3.30138	30	3.30138	12
	3.30411	76	3.30411	34	3.30411	13
	3.30684	80	3.30684	36	3.30684	22
	3.30957	74	3.30957	34	3.30957	26
	3.31231	73	3.31231	37	3.31231	15
	3.31504	75	3.31504	27	3.31504	6
	3.31777	79	3.31777	31	3.31777	7
	3.3205	67	3.3205	35	3.3205	10
	3.32323	72	3.32323	31	3.32323	15
	3.32596	66	3.32596	31	3.32596	14
	3.32869	84	3.32869	34	3.32869	20
	3.33142	61	3.33142	27	3.33142	9
	3.33415	68	3.33415	19	3.33415	14
	3.33688	78	3.33688	33	3.33688	7
	3.33961	82	3.33961	16	3.33961	7
	3.34234	71	3.34234	21	3.34234	7
	3.34507	80	3.34507	22	3.34507	11
	3.3478	67	3.3478	29	3.3478	16
	3.35053	64	3.35053	30	3.35053	9
	3.35327	77	3.35327	37	3.35327	7
	3.356	77	3.356	28	3.356	19
	3.35873	71	3.35873	28	3.35873	14
	3.36146	77	3.36146	39	3.36146	6
	3.36419	76	3.36419	26	3.36419	9
	3.36692	75	3.36692	37	3.36692	7
	3.36965	73	3.36965	29	3.36965	17
	3.37238	73	3.37238	29	3.37238	8
	3.37511	66	3.37511	34	3.37511	6
	3.37784	73	3.37784	28	3.37784	11
	3.38057	66	3.38057	28	3.38057	11
	3.3833	64	3.3833	20	3.3833	18
	3.38603	67	3.38603	23	3.38603	9
	3.38876	53	3.38876	25	3.38876	7
	3.39149	68	3.39149	24	3.39149	15
	3.39423	63	3.39423	25	3.39423	15
	3.39696	89	3.39696	26	3.39696	13
	3.39969	61	3.39969	18	3.39969	11
	3.40242	67	3.40242	37	3.40242	15
	3.40515	59	3.40515	22	3.40515	10
	3.40788	58	3.40788	26	3.40788	9
	3.41061	68	3.41061	31	3.41061	11
	3.41334	72	3.41334	29	3.41334	11
	3.41607	58	3.41607	26	3.41607	14
	3.4188	61	3.4188	22	3.4188	14
	3.42153	70	3.42153	31	3.42153	13
	3.42426	66	3.42426	21	3.42426	13
	3.42699	62	3.42699	34	3.42699	12
	3.42972	62	3.42972	36	3.42972	12
	3.43245	79	3.43245	37	3.43245	15
	3.43519	65	3.43519	35	3.43519	11
	3.43792	76	3.43792	22	3.43792	9
	3.44065	61	3.44065	28	3.44065	4
	3.44338	66	3.44338	22	3.44338	14
	3.44611	65	3.44611	33	3.44611	11
	3.44884	65	3.44884	32	3.44884	12
	3.45157	70	3.45157	39	3.45157	8
	3.4543	66	3.4543	34	3.4543	14
	3.45703	66	3.45703	23	3.45703	13
	3.45976	66	3.45976	26	3.45976	13
	3.46249	62	3.46249	34	3.46249	13
	3.46522	67	3.46522	32	3.46522	12
	3.46795	55	3.46795	26	3.46795	12
	3.47068	60	3.47068	22	3.47068	8
	3.47341	75	3.47341	21	3.47341	15
	3.47615	72	3.47615	20	3.47615	10
	3.47888	62	3.47888	35	3.47888	11
	3.48161	71	3.48161	37	3.48161	12
	3.48434	77	3.48434	29	3.48434	9
	3.48707	57	3.48707	22	3.48707	12
	3.4898	51	3.4898	26	3.4898	14
	3.49253	63	3.49253	29	3.49253	7
	3.49526	59	3.49526	25	3.49526	8
	3.49799	52	3.49799	17	3.49799	13
	3.50072	58	3.50072	26	3.50072	10
	3.50345	60	3.50345	30	3.50345	8
	3.50618	65	3.50618	26	3.50618	19
	3.50891	57	3.50891	28	3.50891	15
	3.51164	84	3.51164	31	3.51164	12
	3.51437	61	3.51437	30	3.51437	9
	3.51711	63	3.51711	25	3.51711	13
	3.51984	61	3.51984	39	3.51984	11
	3.52257	56	3.52257	30	3.52257	22
	3.5253	62	3.5253	26	3.5253	5
	3.52803	65	3.52803	29	3.52803	14
	3.53076	66	3.53076	28	3.53076	14
	3.53349	71	3.53349	15	3.53349	13
	3.53622	60	3.53622	18	3.53622	14
	3.53895	69	3.53895	27	3.53895	12
	3.54168	61	3.54168	31	3.54168	10
	3.54441	68	3.54441	31	3.54441	10
	3.54714	71	3.54714	33	3.54714	11
	3.54987	58	3.54987	23	3.54987	12
	3.5526	61	3.5526	34	3.5526	9
	3.55533	67	3.55533	20	3.55533	13
	3.55807	63	3.55807	27	3.55807	11
	3.5608	63	3.5608	17	3.5608	8
	3.56353	62	3.56353	24	3.56353	10
	3.56626	59	3.56626	26	3.56626	19
	3.56899	72	3.56899	32	3.56899	9
	3.57172	67	3.57172	37	3.57172	13
	3.57445	63	3.57445	23	3.57445	8
	3.57718	62	3.57718	37	3.57718	14
	3.57991	64	3.57991	35	3.57991	19
	3.58264	63	3.58264	28	3.58264	11
	3.58537	67	3.58537	22	3.58537	14
	3.5881	56	3.5881	30	3.5881	14
	3.59083	69	3.59083	29	3.59083	7
	3.59356	57	3.59356	30	3.59356	10
	3.5963	65	3.5963	31	3.5963	11
	3.59903	57	3.59903	26	3.59903	10
	3.60176	58	3.60176	30	3.60176	15
	3.60449	69	3.60449	25	3.60449	7
	3.60722	68	3.60722	34	3.60722	5
	3.60995	55	3.60995	24	3.60995	13
	3.61268	58	3.61268	30	3.61268	15
	3.61541	54	3.61541	24	3.61541	15
	3.61814	60	3.61814	21	3.61814	13
	3.62087	50	3.62087	28	3.62087	12
	3.6236	73	3.6236	23	3.6236	19
	3.62633	56	3.62633	27	3.62633	10
	3.62906	62	3.62906	30	3.62906	8
	3.63179	63	3.63179	31	3.63179	17
	3.63452	62	3.63452	16	3.63452	10
	3.63726	68	3.63726	26	3.63726	11
	3.63999	59	3.63999	25	3.63999	14
	3.64272	52	3.64272	33	3.64272	13
	3.64545	61	3.64545	21	3.64545	14
	3.64818	45	3.64818	35	3.64818	11
	3.65091	58	3.65091	31	3.65091	12
	3.65364	69	3.65364	26	3.65364	11
	3.65637	69	3.65637	22	3.65637	12
	3.6591	68	3.6591	27	3.6591	10
	3.66183	49	3.66183	25	3.66183	8
	3.66456	47	3.66456	29	3.66456	15
	3.66729	52	3.66729	21	3.66729	13
	3.67002	58	3.67002	22	3.67002	8
	3.67275	68	3.67275	24	3.67275	9
	3.67548	53	3.67548	27	3.67548	9
	3.67822	43	3.67822	17	3.67822	6
	3.68095	47	3.68095	29	3.68095	16
	3.68368	64	3.68368	25	3.68368	5
	3.68641	73	3.68641	23	3.68641	4
	3.68914	50	3.68914	20	3.68914	15
	3.69187	77	3.69187	29	3.69187	13
	3.6946	63	3.6946	20	3.6946	9
	3.69733	63	3.69733	17	3.69733	16
	3.70006	49	3.70006	25	3.70006	14
	3.70279	64	3.70279	25	3.70279	8
	3.70552	62	3.70552	28	3.70552	20
	3.70825	60	3.70825	22	3.70825	4
	3.71098	57	3.71098	31	3.71098	11
	3.71371	62	3.71371	22	3.71371	6
	3.71644	55	3.71644	18	3.71644	12
	3.71918	50	3.71918	24	3.71918	8
	3.72191	66	3.72191	21	3.72191	9
	3.72464	57	3.72464	19	3.72464	10
	3.72737	53	3.72737	20	3.72737	11
	3.7301	55	3.7301	30	3.7301	14
	3.73283	67	3.73283	29	3.73283	13
	3.73556	46	3.73556	19	3.73556	20
	3.73829	64	3.73829	20	3.73829	12
	3.74102	66	3.74102	26	3.74102	14
	3.74375	44	3.74375	25	3.74375	11
	3.74648	60	3.74648	20	3.74648	13
	3.74921	64	3.74921	24	3.74921	7
	3.75194	52	3.75194	19	3.75194	6
	3.75467	37	3.75467	35	3.75467	11
	3.7574	62	3.7574	20	3.7574	7
	3.76014	45	3.76014	16	3.76014	7
	3.76287	52	3.76287	29	3.76287	15
	3.7656	52	3.7656	18	3.7656	7
	3.76833	48	3.76833	24	3.76833	13
	3.77106	44	3.77106	15	3.77106	5
	3.77379	59	3.77379	26	3.77379	7
	3.77652	63	3.77652	21	3.77652	12
	3.77925	47	3.77925	28	3.77925	5
	3.78198	65	3.78198	16	3.78198	14
	3.78471	44	3.78471	22	3.78471	18
	3.78744	48	3.78744	23	3.78744	11
	3.79017	58	3.79017	24	3.79017	21
	3.7929	39	3.7929	30	3.7929	9
	3.79563	60	3.79563	36	3.79563	19
	3.79836	65	3.79836	20	3.79836	10
	3.8011	58	3.8011	16	3.8011	19
	3.80383	40	3.80383	28	3.80383	13
	3.80656	55	3.80656	20	3.80656	4
	3.80929	59	3.80929	27	3.80929	5
	3.81202	56	3.81202	18	3.81202	8
	3.81475	49	3.81475	21	3.81475	16
	3.81748	51	3.81748	23	3.81748	9
	3.82021	55	3.82021	24	3.82021	7
	3.82294	53	3.82294	24	3.82294	21
	3.82567	40	3.82567	17	3.82567	13
	3.8284	42	3.8284	21	3.8284	9
	3.83113	56	3.83113	21	3.83113	5
	3.83386	55	3.83386	32	3.83386	8
	3.83659	38	3.83659	25	3.83659	13
	3.83932	51	3.83932	23	3.83932	11
	3.84206	60	3.84206	24	3.84206	13
	3.84479	65	3.84479	27	3.84479	11
	3.84752	50	3.84752	25	3.84752	11
	3.85025	63	3.85025	16	3.85025	26
	3.85298	51	3.85298	24	3.85298	13
	3.85571	65	3.85571	20	3.85571	18
	3.85844	49	3.85844	22	3.85844	9
	3.86117	63	3.86117	15	3.86117	8
	3.8639	51	3.8639	20	3.8639	7
	3.86663	45	3.86663	26	3.86663	10
	3.86936	63	3.86936	23	3.86936	6
	3.87209	53	3.87209	20	3.87209	12
	3.87482	50	3.87482	22	3.87482	13
	3.87755	58	3.87755	16	3.87755	12
	3.88028	58	3.88028	22	3.88028	11
	3.88302	52	3.88302	31	3.88302	16
	3.88575	52	3.88575	24	3.88575	11
	3.88848	58	3.88848	14	3.88848	11
	3.89121	38	3.89121	21	3.89121	13
	3.89394	47	3.89394	26	3.89394	6
	3.89667	53	3.89667	19	3.89667	9
	3.8994	40	3.8994	20	3.8994	13
	3.90213	48	3.90213	15	3.90213	5
	3.90486	45	3.90486	25	3.90486	16
	3.90759	53	3.90759	18	3.90759	6
	3.91032	38	3.91032	24	3.91032	7
	3.91305	43	3.91305	19	3.91305	10
	3.91578	57	3.91578	22	3.91578	8
	3.91851	57	3.91851	22	3.91851	11
	3.92124	62	3.92124	20	3.92124	10
	3.92398	56	3.92398	17	3.92398	6
	3.92671	47	3.92671	19	3.92671	8
	3.92944	55	3.92944	22	3.92944	7
	3.93217	48	3.93217	21	3.93217	10
	3.9349	53	3.9349	17	3.9349	9
	3.93763	53	3.93763	20	3.93763	13
	3.94036	43	3.94036	14	3.94036	14
	3.94309	54	3.94309	21	3.94309	5
	3.94582	45	3.94582	31	3.94582	9
	3.94855	49	3.94855	16	3.94855	10
	3.95128	54	3.95128	19	3.95128	21
	3.95401	54	3.95401	30	3.95401	10
	3.95674	56	3.95674	19	3.95674	12
	3.95947	49	3.95947	20	3.95947	12
	3.96221	46	3.96221	25	3.96221	12
	3.96494	54	3.96494	22	3.96494	13
	3.96767	53	3.96767	14	3.96767	8
	3.9704	52	3.9704	18	3.9704	11
	3.97313	49	3.97313	21	3.97313	7
	3.97586	50	3.97586	21	3.97586	6
	3.97859	44	3.97859	17	3.97859	11
	3.98132	46	3.98132	27	3.98132	11
	3.98405	33	3.98405	20	3.98405	9
	3.98678	47	3.98678	20	3.98678	14
	3.98951	45	3.98951	25	3.98951	9
	3.99224	40	3.99224	18	3.99224	7
	3.99497	58	3.99497	18	3.99497	6
	3.9977	53	3.9977	37	3.9977	13
	4.00043	59	4.00043	18	4.00043	11
	4.00317	48	4.00317	26	4.00317	13
	4.0059	51	4.0059	22	4.0059	11
	4.00863	49	4.00863	20	4.00863	10
	4.01136	61	4.01136	15	4.01136	12
	4.01409	49	4.01409	26	4.01409	12
	4.01682	40	4.01682	15	4.01682	6
	4.01955	51	4.01955	15	4.01955	11
	4.02228	46	4.02228	25	4.02228	13
	4.02501	59	4.02501	18	4.02501	11
	4.02774	44	4.02774	18	4.02774	8
	4.03047	44	4.03047	20	4.03047	15
	4.0332	49	4.0332	25	4.0332	7
	4.03593	40	4.03593	13	4.03593	11
	4.03866	47	4.03866	22	4.03866	10
	4.04139	38	4.04139	14	4.04139	11
	4.04413	46	4.04413	20	4.04413	21
	4.04686	51	4.04686	19	4.04686	7
	4.04959	52	4.04959	29	4.04959	13
	4.05232	60	4.05232	20	4.05232	9
	4.05505	58	4.05505	22	4.05505	14
	4.05778	45	4.05778	21	4.05778	9
	4.06051	54	4.06051	21	4.06051	11
	4.06324	57	4.06324	23	4.06324	13
	4.06597	47	4.06597	17	4.06597	11
	4.0687	41	4.0687	24	4.0687	9
	4.07143	39	4.07143	22	4.07143	12
	4.07416	50	4.07416	24	4.07416	10
	4.07689	47	4.07689	20	4.07689	6
	4.07962	45	4.07962	21	4.07962	11
	4.08235	48	4.08235	20	4.08235	9
	4.08509	34	4.08509	10	4.08509	13
	4.08782	47	4.08782	24	4.08782	9
	4.09055	56	4.09055	12	4.09055	8
	4.09328	54	4.09328	16	4.09328	6
	4.09601	37	4.09601	23	4.09601	10
	4.09874	44	4.09874	27	4.09874	7
	4.10147	49	4.10147	23	4.10147	5
	4.1042	49	4.1042	22	4.1042	11
	4.10693	53	4.10693	28	4.10693	9
	4.10966	46	4.10966	20	4.10966	13
	4.11239	42	4.11239	23	4.11239	12
	4.11512	55	4.11512	20	4.11512	6
	4.11785	42	4.11785	22	4.11785	9
	4.12058	36	4.12058	16	4.12058	11
	4.12331	36	4.12331	18	4.12331	8
	4.12605	52	4.12605	15	4.12605	12
	4.12878	64	4.12878	17	4.12878	8
	4.13151	63	4.13151	14	4.13151	8
	4.13424	44	4.13424	21	4.13424	7
	4.13697	52	4.13697	19	4.13697	7
	4.1397	44	4.1397	19	4.1397	17
	4.14243	57	4.14243	16	4.14243	5
	4.14516	53	4.14516	17	4.14516	7
	4.14789	37	4.14789	24	4.14789	12
	4.15062	44	4.15062	18	4.15062	3
	4.15335	50	4.15335	23	4.15335	6
	4.15608	41	4.15608	14	4.15608	7
	4.15881	47	4.15881	28	4.15881	11
	4.16154	34	4.16154	18	4.16154	10
	4.16427	51	4.16427	12	4.16427	14
	4.16701	41	4.16701	15	4.16701	19
	4.16974	46	4.16974	17	4.16974	11
	4.17247	34	4.17247	22	4.17247	5
	4.1752	48	4.1752	15	4.1752	9
	4.17793	47	4.17793	24	4.17793	13
	4.18066	37	4.18066	17	4.18066	7
	4.18339	42	4.18339	16	4.18339	6
	4.18612	46	4.18612	20	4.18612	10
	4.18885	58	4.18885	15	4.18885	8
	4.19158	49	4.19158	15	4.19158	7
	4.19431	45	4.19431	19	4.19431	8
	4.19704	43	4.19704	20	4.19704	9
	4.19977	47	4.19977	24	4.19977	9
	4.2025	40	4.2025	19	4.2025	6
	4.20523	42	4.20523	19	4.20523	16
	4.20797	42	4.20797	16	4.20797	10
	4.2107	44	4.2107	16	4.2107	6
	4.21343	45	4.21343	26	4.21343	11
	4.21616	34	4.21616	18	4.21616	10
	4.21889	44	4.21889	22	4.21889	10
	4.22162	48	4.22162	27	4.22162	11
	4.22435	51	4.22435	19	4.22435	8
	4.22708	47	4.22708	17	4.22708	6
	4.22981	41	4.22981	22	4.22981	6
	4.23254	41	4.23254	11	4.23254	12
	4.23527	40	4.23527	25	4.23527	8
	4.238	30	4.238	14	4.238	12
	4.24073	48	4.24073	22	4.24073	6
	4.24346	37	4.24346	16	4.24346	5
	4.24619	38	4.24619	29	4.24619	8
	4.24893	38	4.24893	14	4.24893	9
	4.25166	51	4.25166	15	4.25166	8
	4.25439	44	4.25439	10	4.25439	11
	4.25712	45	4.25712	20	4.25712	9
	4.25985	43	4.25985	19	4.25985	8
	4.26258	36	4.26258	17	4.26258	12
	4.26531	41	4.26531	22	4.26531	3
	4.26804	44	4.26804	16	4.26804	15
	4.27077	44	4.27077	17	4.27077	8
	4.2735	35	4.2735	11	4.2735	10
	4.27623	40	4.27623	22	4.27623	12
	4.27896	39	4.27896	15	4.27896	4
	4.28169	28	4.28169	20	4.28169	6
	4.28442	43	4.28442	20	4.28442	6
	4.28716	50	4.28716	15	4.28716	7
	4.28989	32	4.28989	23	4.28989	6
	4.29262	56	4.29262	15	4.29262	7
	4.29535	35	4.29535	25	4.29535	13
	4.29808	49	4.29808	17	4.29808	17
	4.30081	50	4.30081	20	4.30081	7
	4.30354	44	4.30354	18	4.30354	12
	4.30627	31	4.30627	19	4.30627	7
	4.309	40	4.309	20	4.309	14
	4.31173	40	4.31173	23	4.31173	6
	4.31446	46	4.31446	14	4.31446	3
	4.31719	44	4.31719	15	4.31719	9
	4.31992	41	4.31992	14	4.31992	7
	4.32265	43	4.32265	19	4.32265	6
	4.32538	32	4.32538	13	4.32538	17
	4.32812	41	4.32812	11	4.32812	11
	4.33085	42	4.33085	26	4.33085	8
	4.33358	46	4.33358	21	4.33358	12
	4.33631	50	4.33631	21	4.33631	13
	4.33904	35	4.33904	9	4.33904	12
	4.34177	33	4.34177	22	4.34177	9
	4.3445	33	4.3445	27	4.3445	8
	4.34723	48	4.34723	20	4.34723	5
	4.34996	53	4.34996	20	4.34996	12
	4.35269	41	4.35269	16	4.35269	12
	4.35542	38	4.35542	16	4.35542	9
	4.35815	48	4.35815	9	4.35815	7
	4.36088	49	4.36088	21	4.36088	7
	4.36361	32	4.36361	16	4.36361	5
	4.36634	34	4.36634	8	4.36634	10
	4.36908	55	4.36908	23	4.36908	8
	4.37181	32	4.37181	15	4.37181	8
	4.37454	42	4.37454	21	4.37454	14
	4.37727	41	4.37727	15	4.37727	7
	4.38	36	4.38	24	4.38	11
	4.38273	35	4.38273	18	4.38273	6
	4.38546	45	4.38546	14	4.38546	8
	4.38819	49	4.38819	12	4.38819	9
	4.39092	33	4.39092	16	4.39092	12
	4.39365	39	4.39365	14	4.39365	6
	4.39638	36	4.39638	14	4.39638	10
	4.39911	32	4.39911	17	4.39911	7
	4.40184	43	4.40184	16	4.40184	8
	4.40457	38	4.40457	24	4.40457	10
	4.4073	36	4.4073	24	4.4073	9
	4.41004	43	4.41004	14	4.41004	9
	4.41277	36	4.41277	14	4.41277	5
	4.4155	49	4.4155	18	4.4155	7
	4.41823	33	4.41823	14	4.41823	12
	4.42096	29	4.42096	19	4.42096	9
	4.42369	34	4.42369	10	4.42369	9
	4.42642	50	4.42642	16	4.42642	9
	4.42915	39	4.42915	11	4.42915	8
	4.43188	52	4.43188	21	4.43188	4
	4.43461	40	4.43461	16	4.43461	6
	4.43734	42	4.43734	16	4.43734	4
	4.44007	43	4.44007	19	4.44007	9
	4.4428	36	4.4428	22	4.4428	10
	4.44553	43	4.44553	14	4.44553	7
	4.44826	43	4.44826	18	4.44826	4
	4.451	30	4.451	23	4.451	4
	4.45373	39	4.45373	13	4.45373	11
	4.45646	30	4.45646	10	4.45646	5
	4.45919	46	4.45919	11	4.45919	9
	4.46192	43	4.46192	13	4.46192	10
	4.46465	49	4.46465	17	4.46465	15
	4.46738	48	4.46738	13	4.46738	8
	4.47011	47	4.47011	25	4.47011	7
	4.47284	37	4.47284	15	4.47284	9
	4.47557	36	4.47557	14	4.47557	11
	4.4783	40	4.4783	19	4.4783	8
	4.48103	39	4.48103	13	4.48103	12
	4.48376	34	4.48376	15	4.48376	11
	4.48649	46	4.48649	21	4.48649	6
	4.48922	47	4.48922	14	4.48922	11
	4.49196	28	4.49196	11	4.49196	5
	4.49469	26	4.49469	16	4.49469	6
	4.49742	40	4.49742	17	4.49742	10
	4.50015	43	4.50015	15	4.50015	7
	4.50288	31	4.50288	14	4.50288	9
	4.50561	36	4.50561	19	4.50561	8
	4.50834	34	4.50834	12	4.50834	10
	4.51107	38	4.51107	22	4.51107	7
	4.5138	35	4.5138	18	4.5138	12
	4.51653	32	4.51653	24	4.51653	5
	4.51926	46	4.51926	14	4.51926	10
	4.52199	38	4.52199	20	4.52199	6
	4.52472	46	4.52472	20	4.52472	6
	4.52745	34	4.52745	15	4.52745	13
	4.53018	48	4.53018	28	4.53018	7
	4.53292	37	4.53292	18	4.53292	6
	4.53565	44	4.53565	17	4.53565	9
	4.53838	36	4.53838	12	4.53838	7
	4.54111	30	4.54111	14	4.54111	4
	4.54384	34	4.54384	14	4.54384	5
	4.54657	36	4.54657	16	4.54657	8
	4.5493	40	4.5493	16	4.5493	8
	4.55203	40	4.55203	22	4.55203	8
	4.55476	45	4.55476	21	4.55476	4
	4.55749	37	4.55749	16	4.55749	5
	4.56022	31	4.56022	21	4.56022	8
	4.56295	44	4.56295	13	4.56295	6
	4.56568	35	4.56568	13	4.56568	6
	4.56841	38	4.56841	20	4.56841	8
	4.57114	37	4.57114	24	4.57114	10
	4.57388	29	4.57388	20	4.57388	9
	4.57661	32	4.57661	19	4.57661	11
	4.57934	38	4.57934	8	4.57934	6
	4.58207	30	4.58207	22	4.58207	6
	4.5848	45	4.5848	15	4.5848	12
	4.58753	23	4.58753	14	4.58753	6
	4.59026	26	4.59026	14	4.59026	16
	4.59299	28	4.59299	16	4.59299	6
	4.59572	34	4.59572	24	4.59572	8
	4.59845	36	4.59845	16	4.59845	12
	4.60118	28	4.60118	19	4.60118	9
	4.60391	35	4.60391	19	4.60391	5
	4.60664	25	4.60664	12	4.60664	9
	4.60937	38	4.60937	15	4.60937	5
	4.61211	40	4.61211	20	4.61211	7
	4.61484	22	4.61484	15	4.61484	6
	4.61757	31	4.61757	19	4.61757	11
	4.6203	32	4.6203	18	4.6203	5
	4.62303	28	4.62303	19	4.62303	12
	4.62576	41	4.62576	16	4.62576	11
	4.62849	26	4.62849	14	4.62849	12
	4.63122	35	4.63122	19	4.63122	4
	4.63395	39	4.63395	23	4.63395	9
	4.63668	32	4.63668	14	4.63668	8
	4.63941	27	4.63941	19	4.63941	9
	4.64214	27	4.64214	16	4.64214	10
	4.64487	30	4.64487	20	4.64487	8
	4.6476	27	4.6476	10	4.6476	8
	4.65033	37	4.65033	13	4.65033	9
	4.65307	27	4.65307	6	4.65307	11
	4.6558	44	4.6558	21	4.6558	10
	4.65853	39	4.65853	18	4.65853	6
	4.66126	33	4.66126	14	4.66126	12
	4.66399	28	4.66399	10	4.66399	6
	4.66672	33	4.66672	10	4.66672	8
	4.66945	32	4.66945	14	4.66945	12
	4.67218	34	4.67218	18	4.67218	8
	4.67491	41	4.67491	11	4.67491	14
	4.67764	43	4.67764	13	4.67764	3
	4.68037	32	4.68037	13	4.68037	13
	4.6831	37	4.6831	18	4.6831	13
	4.68583	36	4.68583	12	4.68583	5
	4.68856	36	4.68856	16	4.68856	9
	4.69129	34	4.69129	12	4.69129	6
	4.69403	27	4.69403	20	4.69403	9
	4.69676	29	4.69676	16	4.69676	12
	4.69949	28	4.69949	11	4.69949	6
	4.70222	29	4.70222	15	4.70222	13
	4.70495	31	4.70495	11	4.70495	8
	4.70768	38	4.70768	17	4.70768	6
	4.71041	21	4.71041	15	4.71041	5
	4.71314	38	4.71314	22	4.71314	8
	4.71587	39	4.71587	15	4.71587	10
	4.7186	32	4.7186	22	4.7186	7
	4.72133	42	4.72133	21	4.72133	14
	4.72406	41	4.72406	20	4.72406	7
	4.72679	31	4.72679	20	4.72679	5
	4.72952	30	4.72952	17	4.72952	10
	4.73225	35	4.73225	20	4.73225	5
	4.73499	43	4.73499	19	4.73499	8
	4.73772	39	4.73772	12	4.73772	8
	4.74045	28	4.74045	16	4.74045	7
	4.74318	39	4.74318	11	4.74318	6
	4.74591	35	4.74591	12	4.74591	9
	4.74864	37	4.74864	9	4.74864	12
	4.75137	37	4.75137	12	4.75137	5
	4.7541	37	4.7541	26	4.7541	4
	4.75683	29	4.75683	22	4.75683	7
	4.75956	30	4.75956	10	4.75956	10
	4.76229	38	4.76229	23	4.76229	13
	4.76502	32	4.76502	18	4.76502	9
	4.76775	34	4.76775	14	4.76775	7
	4.77048	27	4.77048	15	4.77048	9
	4.77321	38	4.77321	7	4.77321	7
	4.77595	30	4.77595	26	4.77595	10
	4.77868	32	4.77868	17	4.77868	9
	4.78141	38	4.78141	21	4.78141	10
	4.78414	30	4.78414	17	4.78414	7
	4.78687	34	4.78687	10	4.78687	8
	4.7896	31	4.7896	15	4.7896	10
	4.79233	24	4.79233	22	4.79233	7
	4.79506	41	4.79506	16	4.79506	2
	4.79779	34	4.79779	18	4.79779	6
	4.80052	38	4.80052	14	4.80052	10
	4.80325	20	4.80325	8	4.80325	9
	4.80598	31	4.80598	16	4.80598	11
	4.80871	35	4.80871	14	4.80871	5
	4.81144	29	4.81144	20	4.81144	11
	4.81417	34	4.81417	9	4.81417	15
	4.81691	33	4.81691	12	4.81691	4
	4.81964	30	4.81964	17	4.81964	1
	4.82237	31	4.82237	12	4.82237	11
	4.8251	31	4.8251	13	4.8251	8
	4.82783	38	4.82783	17	4.82783	9
	4.83056	26	4.83056	12	4.83056	6
	4.83329	29	4.83329	14	4.83329	15
	4.83602	23	4.83602	16	4.83602	13
	4.83875	36	4.83875	21	4.83875	14
	4.84148	43	4.84148	8	4.84148	11
	4.84421	36	4.84421	15	4.84421	6
	4.84694	36	4.84694	11	4.84694	11
	4.84967	39	4.84967	15	4.84967	6
	4.8524	25	4.8524	15	4.8524	10
	4.85513	32	4.85513	23	4.85513	3
	4.85787	26	4.85787	8	4.85787	12
	4.8606	36	4.8606	15	4.8606	7
	4.86333	26	4.86333	11	4.86333	7
	4.86606	27	4.86606	10	4.86606	10
	4.86879	33	4.86879	21	4.86879	9
	4.87152	30	4.87152	20	4.87152	4
	4.87425	23	4.87425	13	4.87425	5
	4.87698	18	4.87698	14	4.87698	9
	4.87971	34	4.87971	17	4.87971	4
	4.88244	34	4.88244	15	4.88244	13
	4.88517	37	4.88517	17	4.88517	8
	4.8879	35	4.8879	12	4.8879	4
	4.89063	28	4.89063	22	4.89063	11
	4.89336	34	4.89336	13	4.89336	8
	4.89609	32	4.89609	20	4.89609	12
	4.89883	27	4.89883	13	4.89883	7
	4.90156	33	4.90156	13	4.90156	5
	4.90429	28	4.90429	10	4.90429	4
	4.90702	38	4.90702	10	4.90702	5
	4.90975	33	4.90975	17	4.90975	12
	4.91248	35	4.91248	11	4.91248	6
	4.91521	33	4.91521	14	4.91521	7
	4.91794	36	4.91794	13	4.91794	6
	4.92067	36	4.92067	13	4.92067	7
	4.9234	31	4.9234	16	4.9234	11
	4.92613	26	4.92613	14	4.92613	8
	4.92886	33	4.92886	13	4.92886	9
	4.93159	37	4.93159	14	4.93159	11
	4.93432	37	4.93432	12	4.93432	5
	4.93705	22	4.93705	12	4.93705	6
	4.93979	35	4.93979	17	4.93979	13
	4.94252	29	4.94252	16	4.94252	5
	4.94525	26	4.94525	12	4.94525	3
	4.94798	25	4.94798	8	4.94798	7
	4.95071	19	4.95071	8	4.95071	10
	4.95344	25	4.95344	10	4.95344	10
	4.95617	38	4.95617	16	4.95617	9
	4.9589	17	4.9589	16	4.9589	9
	4.96163	29	4.96163	11	4.96163	5
	4.96436	30	4.96436	13	4.96436	7
	4.96709	29	4.96709	16	4.96709	5
	4.96982	29	4.96982	13	4.96982	10
	4.97255	25	4.97255	10	4.97255	16
	4.97528	41	4.97528	19	4.97528	9
	4.97802	24	4.97802	22	4.97802	14
	4.98075	32	4.98075	14	4.98075	7
	4.98348	34	4.98348	9	4.98348	7
	4.98621	33	4.98621	18	4.98621	16
	4.98894	37	4.98894	12	4.98894	10
	4.99167	30	4.99167	15	4.99167	1
	4.9944	34	4.9944	9	4.9944	4
	4.99713	34	4.99713	7	4.99713	8
	4.99986	22	4.99986	21	4.99986	8
	5.00259	30	5.00259	11	5.00259	5
	5.00532	27	5.00532	10	5.00532	5
	5.00805	26	5.00805	13	5.00805	5
	5.01078	27	5.01078	17	5.01078	9
	5.01351	30	5.01351	8	5.01351	5
	5.01624	27	5.01624	13	5.01624	5
	5.01898	32	5.01898	11	5.01898	13
	5.02171	28	5.02171	17	5.02171	8
	5.02444	36	5.02444	8	5.02444	5
	5.02717	24	5.02717	14	5.02717	6
	5.0299	35	5.0299	12	5.0299	4
	5.03263	29	5.03263	17	5.03263	10
	5.03536	35	5.03536	18	5.03536	8
	5.03809	33	5.03809	9	5.03809	8
	5.04082	29	5.04082	15	5.04082	7
	5.04355	31	5.04355	21	5.04355	6
	5.04628	41	5.04628	18	5.04628	6
	5.04901	43	5.04901	15	5.04901	7
	5.05174	31	5.05174	16	5.05174	8
	5.05447	28	5.05447	14	5.05447	6
	5.0572	28	5.0572	14	5.0572	5
	5.05994	26	5.05994	17	5.05994	7
	5.06267	33	5.06267	15	5.06267	7
	5.0654	28	5.0654	15	5.0654	7
	5.06813	37	5.06813	14	5.06813	10
	5.07086	22	5.07086	16	5.07086	6
	5.07359	28	5.07359	10	5.07359	11
	5.07632	33	5.07632	15	5.07632	7
	5.07905	20	5.07905	15	5.07905	7
	5.08178	24	5.08178	16	5.08178	10
	5.08451	25	5.08451	16	5.08451	3
	5.08724	30	5.08724	8	5.08724	10
	5.08997	25	5.08997	15	5.08997	7
	5.0927	37	5.0927	13	5.0927	11
	5.09543	29	5.09543	9	5.09543	5
	5.09816	23	5.09816	15	5.09816	10
	5.1009	41	5.1009	11	5.1009	2
	5.10363	22	5.10363	15	5.10363	14
	5.10636	20	5.10636	13	5.10636	6
	5.10909	25	5.10909	10	5.10909	9
	5.11182	32	5.11182	11	5.11182	4
	5.11455	19	5.11455	14	5.11455	4
	5.11728	25	5.11728	17	5.11728	8
	5.12001	26	5.12001	17	5.12001	7
	5.12274	25	5.12274	10	5.12274	8
	5.12547	30	5.12547	12	5.12547	7
	5.1282	32	5.1282	6	5.1282	5
	5.13093	32	5.13093	15	5.13093	12
	5.13366	30	5.13366	16	5.13366	8
	5.13639	31	5.13639	8	5.13639	6
	5.13912	27	5.13912	14	5.13912	9
	5.14186	24	5.14186	7	5.14186	6
	5.14459	28	5.14459	10	5.14459	7
	5.14732	29	5.14732	12	5.14732	6
	5.15005	28	5.15005	10	5.15005	9
	5.15278	28	5.15278	10	5.15278	5
	5.15551	26	5.15551	19	5.15551	8
	5.15824	26	5.15824	9	5.15824	4
	5.16097	23	5.16097	20	5.16097	8
	5.1637	34	5.1637	9	5.1637	6
	5.16643	18	5.16643	10	5.16643	5
	5.16916	18	5.16916	10	5.16916	8
	5.17189	25	5.17189	10	5.17189	9
	5.17462	25	5.17462	20	5.17462	6
	5.17735	26	5.17735	14	5.17735	7
	5.18008	32	5.18008	10	5.18008	5
	5.18282	28	5.18282	17	5.18282	9
	5.18555	34	5.18555	16	5.18555	11
	5.18828	37	5.18828	13	5.18828	8
	5.19101	30	5.19101	14	5.19101	8
	5.19374	24	5.19374	10	5.19374	7
	5.19647	27	5.19647	18	5.19647	6
	5.1992	25	5.1992	9	5.1992	4
	5.20193	32	5.20193	17	5.20193	5
	5.20466	31	5.20466	12	5.20466	8
	5.20739	22	5.20739	11	5.20739	12
	5.21012	35	5.21012	11	5.21012	3
	5.21285	24	5.21285	7	5.21285	3
	5.21558	24	5.21558	18	5.21558	9
	5.21831	24	5.21831	9	5.21831	14
	5.22104	25	5.22104	10	5.22104	12
	5.22378	20	5.22378	14	5.22378	1
	5.22651	32	5.22651	13	5.22651	7
	5.22924	26	5.22924	12	5.22924	4
	5.23197	35	5.23197	7	5.23197	17
	5.2347	34	5.2347	10	5.2347	5
	5.23743	27	5.23743	12	5.23743	6
	5.24016	22	5.24016	10	5.24016	6
	5.24289	31	5.24289	15	5.24289	6
	5.24562	35	5.24562	12	5.24562	6
	5.24835	23	5.24835	23	5.24835	6
	5.25108	20	5.25108	17	5.25108	7
	5.25381	25	5.25381	10	5.25381	6
	5.25654	28	5.25654	12	5.25654	6
	5.25927	32	5.25927	15	5.25927	7
	5.262	29	5.262	7	5.262	14
	5.26474	33	5.26474	7	5.26474	8
	5.26747	37	5.26747	8	5.26747	9
	5.2702	25	5.2702	18	5.2702	7
	5.27293	27	5.27293	9	5.27293	7
	5.27566	35	5.27566	10	5.27566	1
	5.27839	33	5.27839	16	5.27839	6
	5.28112	18	5.28112	11	5.28112	11
	5.28385	29	5.28385	9	5.28385	5
	5.28658	32	5.28658	8	5.28658	7
	5.28931	31	5.28931	11	5.28931	8
	5.29204	26	5.29204	13	5.29204	8
	5.29477	21	5.29477	5	5.29477	6
	5.2975	30	5.2975	11	5.2975	5
	5.30023	25	5.30023	9	5.30023	5
	5.30297	27	5.30297	17	5.30297	6
	5.3057	29	5.3057	8	5.3057	10
	5.30843	24	5.30843	13	5.30843	10
	5.31116	25	5.31116	9	5.31116	7
	5.31389	36	5.31389	14	5.31389	8
	5.31662	30	5.31662	9	5.31662	7
	5.31935	24	5.31935	11	5.31935	8
	5.32208	19	5.32208	14	5.32208	5
	5.32481	37	5.32481	14	5.32481	6
	5.32754	31	5.32754	17	5.32754	4
	5.33027	18	5.33027	12	5.33027	7
	5.333	28	5.333	11	5.333	3
	5.33573	29	5.33573	10	5.33573	10
	5.33846	21	5.33846	14	5.33846	10
	5.34119	21	5.34119	10	5.34119	9
	5.34393	16	5.34393	12	5.34393	7
	5.34666	22	5.34666	12	5.34666	9
	5.34939	35	5.34939	13	5.34939	14
	5.35212	29	5.35212	8	5.35212	6
	5.35485	23	5.35485	12	5.35485	8
	5.35758	18	5.35758	12	5.35758	3
	5.36031	30	5.36031	14	5.36031	4
	5.36304	22	5.36304	14	5.36304	9
	5.36577	22	5.36577	6	5.36577	7
	5.3685	23	5.3685	10	5.3685	13
	5.37123	25	5.37123	7	5.37123	6
	5.37396	37	5.37396	11	5.37396	12
	5.37669	33	5.37669	10	5.37669	4
	5.37942	29	5.37942	15	5.37942	8
	5.38215	20	5.38215	11	5.38215	5
	5.38489	30	5.38489	10	5.38489	6
	5.38762	26	5.38762	11	5.38762	10
	5.39035	32	5.39035	11	5.39035	7
	5.39308	19	5.39308	7	5.39308	13
	5.39581	28	5.39581	12	5.39581	8
	5.39854	17	5.39854	11	5.39854	12
	5.40127	25	5.40127	16	5.40127	9
	5.404	26	5.404	10	5.404	5
	5.40673	22	5.40673	10	5.40673	11
	5.40946	26	5.40946	7	5.40946	8
	5.41219	22	5.41219	13	5.41219	7
	5.41492	23	5.41492	14	5.41492	8
	5.41765	16	5.41765	10	5.41765	8
	5.42038	21	5.42038	15	5.42038	6
	5.42311	24	5.42311	8	5.42311	6
	5.42585	18	5.42585	12	5.42585	7
	5.42858	19	5.42858	14	5.42858	8
	5.43131	28	5.43131	19	5.43131	1
	5.43404	28	5.43404	14	5.43404	11
	5.43677	30	5.43677	10	5.43677	4
	5.4395	26	5.4395	13	5.4395	5
	5.44223	24	5.44223	7	5.44223	9
	5.44496	28	5.44496	12	5.44496	2
	5.44769	20	5.44769	11	5.44769	8
	5.45042	20	5.45042	13	5.45042	6
	5.45315	24	5.45315	8	5.45315	5
[truncated: 2,099 more rows]

## Sheet: Fig.3d
phosphorescence intensity excited at 280 nm
	Mean	Standard Deviation
AlF3	2273360	101742
AlCl3	1462480	77500.1
Al(OH)3	2901.67	137.82
AlBr3	269840	4046

## Sheet: Fig.3e
lifetime decay profiles of phosphorescent emission
AlF3		AlCl3		Al(OH)3		AlBr3
Time (s)	Intensity	Time (s)	Intensity	Time (s)	Intensity	Time (ms)	Intensity
0.00273067	10140	0.00273067	0	0.00273067	2	0.00537	9790
0.00546134	9199	0.00546134	0	0.00546134	1	0.01074	13052
0.00819202	8998	0.00819202	0	0.00819202	0	0.01611	13749
0.0109227	8871	0.0109227	0	0.0109227	1	0.02148	14669
0.0136534	8653	0.0136534	0	0.0136534	1	0.02686	14785
0.016384	8336	0.016384	0	0.016384	2	0.03223	14985
0.0191147	8483	0.0191147	0	0.0191147	1	0.0376	15227
0.0218454	8334	0.0218454	0	0.0218454	1	0.04297	15258
0.024576	8345	0.024576	0	0.024576	6	0.04834	15696
0.0273067	8047	0.0273067	0	0.0273067	2	0.05371	15838
0.0300374	8019	0.0300374	0	0.0300374	1	0.05908	15735
0.0327681	8066	0.0327681	0	0.0327681	2	0.06445	16098
0.0354987	8029	0.0354987	0	0.0354987	6	0.06982	16202
0.0382294	7865	0.0382294	0	0.0382294	0	0.0752	16041
0.0409601	7942	0.0409601	0	0.0409601	0	0.08057	16330
0.0436908	7834	0.0436908	0	0.0436908	2	0.08594	16521
0.0464214	7850	0.0464214	0	0.0464214	1	0.09131	16239
0.0491521	7625	0.0491521	0	0.0491521	1	0.09668	16411
0.0518828	7714	0.0518828	0	0.0518828	3	0.10205	16712
0.0546134	7699	0.0546134	0	0.0546134	0	0.10742	16608
0.0573441	7740	0.0573441	0	0.0573441	1	0.11279	16497
0.0600748	7955	0.0600748	0	0.0600748	0	0.11816	16452
0.0628055	7736	0.0628055	0	0.0628055	0	0.12354	16561
0.0655361	7813	0.0655361	0	0.0655361	1	0.12891	16644
0.0682668	7911	0.0682668	0	0.0682668	2	0.13428	16557
0.0709975	7700	0.0709975	0	0.0709975	1	0.13965	16581
0.0737281	7708	0.0737281	0	0.0737281	1	0.14502	16621
0.0764588	7545	0.0764588	0	0.0764588	1	0.15039	16535
0.0791895	7687	0.0791895	0	0.0791895	1	0.15576	16959
0.0819202	7696	0.0819202	0	0.0819202	7	0.16113	16509
0.0846508	7596	0.0846508	0	0.0846508	0	0.1665	16623
0.0873815	7455	0.0873815	0	0.0873815	1	0.17188	16607
0.0901122	7499	0.0901122	0	0.0901122	2	0.17725	16430
0.0928428	7511	0.0928428	0	0.0928428	2	0.18262	16753
0.0955735	7628	0.0955735	0	0.0955735	3	0.18799	16943
0.0983042	7456	0.0983042	0	0.0983042	1	0.19336	16579
0.101035	7710	0.101035	0	0.101035	2	0.19873	16680
0.103766	7576	0.103766	0	0.103766	1	0.2041	16586
0.106496	7349	0.106496	2	0.106496	0	0.20947	16453
0.109227	7464	0.109227	0	0.109227	0	0.21484	16422
0.111958	7366	0.111958	0	0.111958	0	0.22021	16450
0.114688	7580	0.114688	0	0.114688	3	0.22559	16521
0.117419	7492	0.117419	0	0.117419	1	0.23096	16659
0.12015	7719	0.12015	0	0.12015	3	0.23633	16580
0.12288	7611	0.12288	0	0.12288	2	0.2417	16508
0.125611	7462	0.125611	0	0.125611	5	0.24707	16608
0.128342	7526	0.128342	0	0.128342	1	0.25244	16419
0.131072	7663	0.131072	0	0.131072	1	0.25781	16216
0.133803	7537	0.133803	0	0.133803	0	0.26318	16361
0.136534	7557	0.136534	0	0.136534	0	0.26855	16269
0.139264	7380	0.139264	0	0.139264	2	0.27393	16386
0.141995	7528	0.141995	0	0.141995	4	0.2793	16363
0.144726	7575	0.144726	0	0.144726	3	0.28467	16536
0.147456	7388	0.147456	0	0.147456	3	0.29004	16618
0.150187	7453	0.150187	0	0.150187	1	0.29541	16406
0.152918	7492	0.152918	0	0.152918	2	0.30078	16636
0.155648	7536	0.155648	0	0.155648	0	0.30615	16771
0.158379	7488	0.158379	0	0.158379	4	0.31152	16587
0.16111	7366	0.16111	0	0.16111	1	0.31689	16862
0.16384	7323	0.16384	0	0.16384	5	0.32227	16713
0.166571	7454	0.166571	0	0.166571	2	0.32764	16508
0.169302	7528	0.169302	0	0.169302	0	0.33301	17219
0.172032	7359	0.172032	0	0.172032	2	0.33838	17106
0.174763	7304	0.174763	0	0.174763	2	0.34375	16983
0.177494	7258	0.177494	0	0.177494	1	0.34912	17295
0.180224	7529	0.180224	0	0.180224	1	0.35449	17246
0.182955	7353	0.182955	0	0.182955	3	0.35986	17399
0.185686	7660	0.185686	1	0.185686	7	0.36523	17498
0.188416	7251	0.188416	0	0.188416	1	0.37061	17626
0.191147	7508	0.191147	0	0.191147	0	0.37598	17858
0.193878	7278	0.193878	0	0.193878	1	0.38135	17760
0.196608	7365	0.196608	0	0.196608	0	0.38672	17868
0.199339	7468	0.199339	0	0.199339	0	0.39209	18011
0.20207	7232	0.20207	0	0.20207	4	0.39746	17857
0.2048	7224	0.2048	0	0.2048	0	0.40283	17852
0.207531	7335	0.207531	0	0.207531	1	0.4082	18173
0.210262	7402	0.210262	0	0.210262	2	0.41357	18302
0.212992	7341	0.212992	0	0.212992	0	0.41895	18257
0.215723	7296	0.215723	0	0.215723	3	0.42432	18193
0.218454	7433	0.218454	0	0.218454	1	0.42969	18493
0.221184	7386	0.221184	0	0.221184	2	0.43506	18277
0.223915	7205	0.223915	203	0.223915	25746	0.44043	18128
0.226646	7304	0.226646	2220	0.226646	22380	0.4458	10036
0.229376	7225	0.229376	2142	0.229376	391	0.45117	7984
0.232107	7240	0.232107	2195	0.232107	59039	0.45654	7379
0.234838	7210	0.234838	2223	0.234838	53659	0.46191	6807
0.237568	7243	0.237568	2265	0.237568	50056	0.46729	6613
0.240299	7262	0.240299	2285	0.240299	47218	0.47266	6473
0.24303	7442	0.24303	2381	0.24303	44422	0.47803	6276
0.24576	7199	0.24576	2400	0.24576	42659	0.4834	6015
0.248491	7231	0.248491	2353	0.248491	40206	0.48877	5693
0.251222	7268	0.251222	2285	0.251222	38405	0.49414	5645
0.253952	7244	0.253952	2408	0.253952	37515	0.49951	5482
0.256683	7243	0.256683	2415	0.256683	35632	0.50488	5349
0.259414	7273	0.259414	2460	0.259414	35678	0.51025	5124
0.262145	7277	0.262145	2429	0.262145	34165	0.51563	5107
0.264875	7264	0.264875	2482	0.264875	34420	0.521	5043
0.267606	7371	0.267606	2418	0.267606	33793	0.52637	4985
0.270337	7162	0.270337	2458	0.270337	32783	0.53174	4844
0.273067	7057	0.273067	2531	0.273067	32544	0.53711	4762
0.275798	7229	0.275798	2496	0.275798	30860	0.54248	4488
0.278529	7222	0.278529	2624	0.278529	31822	0.54785	4427
0.281259	7244	0.281259	2485	0.281259	31916	0.55322	4301
0.28399	7178	0.28399	2532	0.28399	30816	0.55859	4269
0.286721	7104	0.286721	2580	0.286721	29846	0.56396	4047
0.289451	7211	0.289451	2579	0.289451	28844	0.56934	4195
0.292182	7223	0.292182	2649	0.292182	29847	0.57471	4205
0.294913	7200	0.294913	2531	0.294913	29635	0.58008	4107
0.297643	7352	0.297643	2602	0.297643	30026	0.58545	3904
0.300374	7104	0.300374	2672	0.300374	28868	0.59082	3843
0.303105	7318	0.303105	2629	0.303105	28254	0.59619	3773
0.305835	7048	0.305835	2607	0.305835	28623	0.60156	3752
0.308566	7086	0.308566	2693	0.308566	28641	0.60693	3661
0.311297	7101	0.311297	2643	0.311297	28373	0.6123	3577
0.314027	7233	0.314027	2696	0.314027	27903	0.61768	3550
0.316758	7012	0.316758	2757	0.316758	28269	0.62305	3594
0.319489	7003	0.319489	2670	0.319489	27032	0.62842	3431
0.322219	7203	0.322219	2718	0.322219	27657	0.63379	3358
0.32495	6991	0.32495	2779	0.32495	27074	0.63916	3236
0.327681	7014	0.327681	2695	0.327681	27168	0.64453	3291
0.330411	7179	0.330411	2698	0.330411	26976	0.6499	3301
0.333142	7130	0.333142	2681	0.333142	27364	0.65527	3279
0.335873	7051	0.335873	2764	0.335873	26845	0.66064	3206
0.338603	7109	0.338603	2731	0.338603	25891	0.66602	3161
0.341334	6936	0.341334	2673	0.341334	26170	0.67139	3135
0.344065	7206	0.344065	2700	0.344065	26451	0.67676	2982
0.346795	7110	0.346795	2833	0.346795	25977	0.68213	3018
0.349526	7106	0.349526	2760	0.349526	25844	0.6875	2913
0.352257	7211	0.352257	2740	0.352257	26633	0.69287	2950
0.354987	7106	0.354987	2814	0.354987	25383	0.69824	2862
0.357718	7086	0.357718	2809	0.357718	24915	0.70361	2982
0.360449	7071	0.360449	2787	0.360449	25234	0.70898	2896
0.363179	7009	0.363179	2734	0.363179	25401	0.71436	2819
0.36591	7107	0.36591	2792	0.36591	25214	0.71973	2724
0.368641	7307	0.368641	2872	0.368641	25333	0.7251	2723
0.371371	7102	0.371371	2850	0.371371	24866	0.73047	2762
0.374102	7017	0.374102	2744	0.374102	24730	0.73584	2655
0.376833	6879	0.376833	2689	0.376833	25548	0.74121	2590
0.379563	7062	0.379563	2858	0.379563	24577	0.74658	2504
0.382294	7058	0.382294	2802	0.382294	24577	0.75195	2585
0.385025	7143	0.385025	2827	0.385025	25302	0.75732	2527
0.387755	7012	0.387755	2758	0.387755	23679	0.7627	2519
0.390486	7048	0.390486	2875	0.390486	23188	0.76807	2499
0.393217	6895	0.393217	2682	0.393217	23238	0.77344	2384
0.395947	6875	0.395947	2880	0.395947	23195	0.77881	2473
0.398678	6966	0.398678	2831	0.398678	22943	0.78418	2354
0.401409	7009	0.401409	2857	0.401409	22450	0.78955	2422
0.404139	6879	0.404139	2647	0.404139	22510	0.79492	2338
0.40687	7068	0.40687	2790	0.40687	22416	0.80029	2349
0.409601	6895	0.409601	2720	0.409601	21943	0.80566	2263
0.412331	7087	0.412331	2869	0.412331	21601	0.81104	2319
0.415062	6854	0.415062	2753	0.415062	21556	0.81641	2220
0.417793	7050	0.417793	2796	0.417793	22344	0.82178	2218
0.420523	7090	0.420523	2787	0.420523	21460	0.82715	2239
0.423254	7001	0.423254	2706	0.423254	21286	0.83252	2069
0.425985	6909	0.425985	2736	0.425985	21377	0.83789	2265
0.428716	7038	0.428716	2811	0.428716	20829	0.84326	2169
0.431446	6948	0.431446	2786	0.431446	20487	0.84863	2155
0.434177	7061	0.434177	2809	0.434177	20531	0.854	2141
0.436908	7014	0.436908	2772	0.436908	21377	0.85938	2100
0.439638	7109	0.439638	2810	0.439638	19569	0.86475	2061
0.442369	7011	0.442369	2795	0.442369	20598	0.87012	2086
0.4451	7013	0.4451	2786	0.4451	19696	0.87549	1983
0.44783	6970	0.44783	2769	0.44783	19235	0.88086	1980
0.450561	6987	0.450561	2649	0.450561	20230	0.88623	1981
0.453292	6631	0.453292	2872	0.453292	19094	0.8916	1990
0.456022	6908	0.456022	2859	0.456022	19372	0.89697	1927
0.458753	6965	0.458753	2796	0.458753	18715	0.90234	1937
0.461484	6773	0.461484	2835	0.461484	18375	0.90771	1861
0.464214	6862	0.464214	2809	0.464214	18771	0.91309	1862
0.466945	6857	0.466945	2849	0.466945	18581	0.91846	1833
0.469676	6811	0.469676	2846	0.469676	19023	0.92383	1862
0.472406	7035	0.472406	2822	0.472406	18660	0.9292	1817
0.475137	6894	0.475137	2820	0.475137	18279	0.93457	1784
0.477868	6829	0.477868	2785	0.477868	18076	0.93994	1777
0.480598	6878	0.480598	2793	0.480598	18635	0.94531	1780
0.483329	6870	0.483329	2809	0.483329	18205	0.95068	1801
0.48606	6871	0.48606	2857	0.48606	17825	0.95605	1786
0.48879	6663	0.48879	2810	0.48879	18674	0.96143	1747
0.491521	6692	0.491521	2816	0.491521	18017	0.9668	1809
0.494252	6920	0.494252	2773	0.494252	17452	0.97217	1700
0.496982	6733	0.496982	2923	0.496982	17543	0.97754	1708
0.499713	6839	0.499713	2786	0.499713	17306	0.98291	1777
0.502444	6768	0.502444	2794	0.502444	17315	0.98828	1616
0.505174	6946	0.505174	2818	0.505174	16978	0.99365	1688
0.507905	6826	0.507905	2688	0.507905	16098	0.99902	1652
0.510636	6946	0.510636	2814	0.510636	16697	1.00439	1569
0.513366	6651	0.513366	2883	0.513366	15703	1.00977	1628
0.516097	6756	0.516097	2755	0.516097	15738	1.01514	1613
0.518828	6717	0.518828	2797	0.518828	16413	1.02051	1593
0.521558	6725	0.521558	2820	0.521558	16948	1.02588	1549
0.524289	6820	0.524289	2933	0.524289	16337	1.03125	1623
0.52702	6838	0.52702	2798	0.52702	15566	1.03662	1554
0.52975	6861	0.52975	2907	0.52975	15975	1.04199	1577
0.532481	6779	0.532481	2769	0.532481	16078	1.04736	1579
0.535212	6643	0.535212	2830	0.535212	14710	1.05273	1540
0.537942	6801	0.537942	2695	0.537942	14034	1.05811	1471
0.540673	6860	0.540673	2789	0.540673	15886	1.06348	1567
0.543404	6889	0.543404	2759	0.543404	14316	1.06885	1439
0.546134	6645	0.546134	2792	0.546134	14307	1.07422	1463
0.548865	6804	0.548865	2770	0.548865	15090	1.07959	1491
0.551596	6762	0.551596	2765	0.551596	14366	1.08496	1416
0.554326	6733	0.554326	2746	0.554326	13795	1.09033	1371
0.557057	6743	0.557057	2781	0.557057	14346	1.0957	1398
0.559788	5534	0.559788	2805	0.559788	13276	1.10107	1453
0.562518	1088	0.562518	2723	0.562518	13288	1.10645	1433
0.565249	1024	0.565249	2823	0.565249	13114	1.11182	1386
0.56798	979	0.56798	2762	0.56798	13114	1.11719	1337
0.57071	1019	0.57071	2796	0.57071	12832	1.12256	1345
0.573441	1000	0.573441	2700	0.573441	12371	1.12793	1345
0.576172	977	0.576172	2758	0.576172	13891	1.1333	1371
0.578902	988	0.578902	2761	0.578902	11765	1.13867	1409
0.581633	955	0.581633	2722	0.581633	11924	1.14404	1332
0.584364	979	0.584364	2849	0.584364	12005	1.14941	1329
0.587094	954	0.587094	2763	0.587094	11235	1.15479	1283
0.589825	934	0.589825	2747	0.589825	12120	1.16016	1299
0.592556	883	0.592556	2802	0.592556	12139	1.16553	1281
0.595286	929	0.595286	2708	0.595286	12354	1.1709	1246
0.598017	883	0.598017	2782	0.598017	12052	1.17627	1325
0.600748	927	0.600748	2831	0.600748	11559	1.18164	1310
0.603479	909	0.603479	2835	0.603479	11443	1.18701	1248
0.606209	850	0.606209	2781	0.606209	11714	1.19238	1268
0.60894	812	0.60894	2658	0.60894	11378	1.19775	1245
0.611671	852	0.611671	2679	0.611671	10585	1.20313	1209
0.614401	830	0.614401	2758	0.614401	10768	1.2085	1219
0.617132	881	0.617132	2743	0.617132	11504	1.21387	1187
0.619863	892	0.619863	2748	0.619863	10561	1.21924	1189
0.622593	875	0.622593	2788	0.622593	10029	1.22461	1140
0.625324	832	0.625324	2734	0.625324	9443	1.22998	1239
0.628055	813	0.628055	2736	0.628055	10651	1.23535	1207
0.630785	797	0.630785	2697	0.630785	9752	1.24072	1123
0.633516	835	0.633516	2735	0.633516	9331	1.24609	1199
0.636247	807	0.636247	2705	0.636247	8840	1.25146	1116
0.638977	779	0.638977	2751	0.638977	8997	1.25684	1142
0.641708	831	0.641708	2763	0.641708	8435	1.26221	1069
0.644439	774	0.644439	2738	0.644439	8249	1.26758	1130
0.647169	802	0.647169	2741	0.647169	8418	1.27295	1160
0.6499	758	0.6499	2704	0.6499	8299	1.27832	1088
0.652631	751	0.652631	2785	0.652631	9252	1.28369	1132
0.655361	750	0.655361	2800	0.655361	8113	1.28906	1077
0.658092	789	0.658092	2689	0.658092	8040	1.29443	1058
0.660823	748	0.660823	2685	0.660823	7595	1.2998	1132
0.663553	751	0.663553	2731	0.663553	7768	1.30518	1119
0.666284	734	0.666284	2623	0.666284	7497	1.31055	1090
0.669015	756	0.669015	2759	0.669015	7551	1.31592	1068
0.671745	773	0.671745	2740	0.671745	8056	1.32129	1028
0.674476	724	0.674476	2728	0.674476	6912	1.32666	1045
0.677207	738	0.677207	2754	0.677207	7530	1.33203	1004
0.679937	754	0.679937	2721	0.679937	7215	1.3374	1054
0.682668	711	0.682668	2679	0.682668	7172	1.34277	1022
0.685399	669	0.685399	2665	0.685399	6819	1.34814	981
0.688129	722	0.688129	2703	0.688129	5133	1.35352	1029
0.69086	712	0.69086	2632	0.69086	4400	1.35889	1094
0.693591	725	0.693591	2655	0.693591	5350	1.36426	1022
0.696321	693	0.696321	2759	0.696321	4973	1.36963	948
0.699052	699	0.699052	2678	0.699052	4735	1.375	1034
0.701783	732	0.701783	2630	0.701783	5216	1.38037	979
0.704513	668	0.704513	2641	0.704513	4473	1.38574	981
0.707244	735	0.707244	2687	0.707244	4045	1.39111	960
0.709975	686	0.709975	2657	0.709975	5112	1.39648	896
0.712705	632	0.712705	2696	0.712705	4004	1.40186	978
0.715436	696	0.715436	2777	0.715436	4080	1.40723	970
0.718167	644	0.718167	2701	0.718167	3412	1.4126	968
0.720897	686	0.720897	2608	0.720897	2890	1.41797	990
0.723628	685	0.723628	2721	0.723628	2365	1.42334	974
0.726359	650	0.726359	2649	0.726359	3782	1.42871	964
0.729089	638	0.729089	2679	0.729089	3146	1.43408	967
0.73182	683	0.73182	2675	0.73182	2745	1.43945	916
0.734551	658	0.734551	2585	0.734551	2484	1.44482	912
0.737281	653	0.737281	2608	0.737281	2269	1.4502	913
0.740012	650	0.740012	2695	0.740012	2909	1.45557	900
0.742743	656	0.742743	2588	0.742743	1902	1.46094	928
0.745473	629	0.745473	2687	0.745473	2328	1.46631	889
0.748204	658	0.748204	2625	0.748204	2200	1.47168	953
0.750935	650	0.750935	2690	0.750935	1167	1.47705	893
0.753665	625	0.753665	2619	0.753665	2030	1.48242	864
0.756396	640	0.756396	2687	0.756396	1831	1.48779	871
0.759127	657	0.759127	2573	0.759127	679	1.49316	846
0.761857	621	0.761857	2599	0.761857	853	1.49854	895
0.764588	649	0.764588	2559	0.764588	1446	1.50391	799
0.767319	625	0.767319	2620	0.767319	741	1.50928	890
0.77005	589	0.77005	2582	0.77005	1189	1.51465	852
0.77278	592	0.77278	2570	0.77278	808	1.52002	843
0.775511	574	0.775511	2549	0.775511	1000	1.52539	822
0.778242	629	0.778242	2614	0.778242	741	1.53076	837
0.780972	662	0.780972	2556	0.780972	453	1.53613	857
0.783703	626	0.783703	2185	0.783703	8833	1.5415	805
0.786434	551	0.786434	1114	0.786434	1014	1.54688	832
0.789164	579	0.789164	1008	0.789164	859	1.55225	805
0.791895	582	0.791895	957	0.791895	779	1.55762	761
0.794626	595	0.794626	992	0.794626	751	1.56299	832
0.797356	540	0.797356	877	0.797356	736	1.56836	820
0.800087	573	0.800087	831	0.800087	758	1.57373	838
0.802818	597	0.802818	842	0.802818	654	1.5791	813
0.805548	558	0.805548	837	0.805548	676	1.58447	875
0.808279	558	0.808279	761	0.808279	671	1.58984	857
0.81101	557	0.81101	779	0.81101	570	1.59521	808
0.81374	561	0.81374	729	0.81374	640	1.60059	761
0.816471	563	0.816471	750	0.816471	589	1.60596	831
0.819202	606	0.819202	716	0.819202	614	1.61133	852
0.821932	549	0.821932	721	0.821932	535	1.6167	722
0.824663	594	0.824663	644	0.824663	588	1.62207	771
0.827394	570	0.827394	637	0.827394	542	1.62744	702
0.830124	556	0.830124	656	0.830124	543	1.63281	725
0.832855	559	0.832855	579	0.832855	542	1.63818	743
0.835586	548	0.835586	566	0.835586	513	1.64355	764
0.838316	546	0.838316	577	0.838316	549	1.64893	720
0.841047	580	0.841047	616	0.841047	512	1.6543	717
0.843778	512	0.843778	574	0.843778	511	1.65967	714
0.846508	537	0.846508	496	0.846508	481	1.66504	716
0.849239	526	0.849239	519	0.849239	501	1.67041	729
0.85197	558	0.85197	518	0.85197	453	1.67578	702
0.8547	525	0.8547	503	0.8547	480	1.68115	743
0.857431	528	0.857431	514	0.857431	450	1.68652	670
0.860162	525	0.860162	501	0.860162	429	1.69189	737
0.862892	522	0.862892	462	0.862892	452	1.69727	714
0.865623	571	0.865623	518	0.865623	464	1.70264	707
0.868354	514	0.868354	456	0.868354	456	1.70801	696
0.871084	500	0.871084	448	0.871084	436	1.71338	690
0.873815	521	0.873815	425	0.873815	413	1.71875	689
0.876546	507	0.876546	406	0.876546	460	1.72412	714
0.879276	519	0.879276	381	0.879276	380	1.72949	688
0.882007	518	0.882007	415	0.882007	455	1.73486	722
0.884738	515	0.884738	370	0.884738	401	1.74023	659
0.887468	545	0.887468	396	0.887468	392	1.74561	632
0.890199	544	0.890199	375	0.890199	388	1.75098	665
0.89293	488	0.89293	377	0.89293	385	1.75635	633
0.89566	531	0.89566	378	0.89566	411	1.76172	633
0.898391	530	0.898391	363	0.898391	399	1.76709	675
0.901122	506	0.901122	336	0.901122	401	1.77246	658
0.903852	496	0.903852	335	0.903852	411	1.77783	637
0.906583	479	0.906583	337	0.906583	393	1.7832	646
0.909314	509	0.909314	314	0.909314	359	1.78857	637
0.912044	494	0.912044	301	0.912044	353	1.79395	668
0.914775	449	0.914775	319	0.914775	366	1.79932	646
0.917506	484	0.917506	315	0.917506	384	1.80469	646
0.920236	506	0.920236	293	0.920236	343	1.81006	625
0.922967	480	0.922967	333	0.922967	332	1.81543	652
0.925698	491	0.925698	267	0.925698	332	1.8208	590
0.928428	497	0.928428	303	0.928428	318	1.82617	643
0.931159	554	0.931159	295	0.931159	349	1.83154	673
0.93389	507	0.93389	297	0.93389	341	1.83691	602
0.93662	455	0.93662	275	0.93662	334	1.84229	613
0.939351	442	0.939351	264	0.939351	327	1.84766	591
0.942082	478	0.942082	288	0.942082	345	1.85303	604
0.944813	456	0.944813	242	0.944813	333	1.8584	665
0.947543	465	0.947543	219	0.947543	337	1.86377	628
0.950274	442	0.950274	228	0.950274	325	1.86914	611
0.953005	535	0.953005	257	0.953005	302	1.87451	604
0.955735	495	0.955735	234	0.955735	319	1.87988	569
0.958466	469	0.958466	248	0.958466	291	1.88525	600
0.961197	457	0.961197	219	0.961197	306	1.89063	621
0.963927	435	0.963927	218	0.963927	325	1.896	575
0.966658	456	0.966658	232	0.966658	280	1.90137	612
0.969389	507	0.969389	225	0.969389	334	1.90674	610
0.972119	477	0.972119	232	0.972119	278	1.91211	550
0.97485	457	0.97485	204	0.97485	271	1.91748	511
0.977581	433	0.977581	223	0.977581	300	1.92285	562
0.980311	478	0.980311	238	0.980311	272	1.92822	566
0.983042	461	0.983042	218	0.983042	281	1.93359	575
0.985773	456	0.985773	205	0.985773	268	1.93896	555
0.988503	468	0.988503	215	0.988503	288	1.94434	548
0.991234	415	0.991234	153	0.991234	302	1.94971	566
0.993965	441	0.993965	213	0.993965	244	1.95508	542
0.996695	465	0.996695	180	0.996695	258	1.96045	579
0.999426	440	0.999426	190	0.999426	270	1.96582	530
1.00216	462	1.00216	196	1.00216	274	1.97119	536
1.00489	447	1.00489	179	1.00489	245	1.97656	493
1.00762	434	1.00762	176	1.00762	247	1.98193	540
1.01035	434	1.01035	182	1.01035	235	1.9873	531
1.01308	418	1.01308	172	1.01308	268	1.99268	538
1.01581	433	1.01581	185	1.01581	259	1.99805	512
1.01854	416	1.01854	171	1.01854	271	2.00342	526
1.02127	402	1.02127	146	1.02127	212	2.00879	515
1.024	419	1.024	169	1.024	256	2.01416	500
1.02673	420	1.02673	159	1.02673	262	2.01953	510
1.02946	403	1.02946	165	1.02946	282	2.0249	545
1.03219	420	1.03219	162	1.03219	240	2.03027	538
1.03492	417	1.03492	169	1.03492	219	2.03564	532
1.03766	406	1.03766	145	1.03766	210	2.04102	520
1.04039	409	1.04039	168	1.04039	234	2.04639	507
1.04312	453	1.04312	139	1.04312	213	2.05176	500
1.04585	415	1.04585	144	1.04585	238	2.05713	520
1.04858	395	1.04858	152	1.04858	220	2.0625	518
1.05131	416	1.05131	136	1.05131	228	2.06787	513
1.05404	430	1.05404	142	1.05404	219	2.07324	468
1.05677	409	1.05677	124	1.05677	266	2.07861	524
1.0595	442	1.0595	142	1.0595	231	2.08398	487
1.06223	447	1.06223	133	1.06223	217	2.08936	514
1.06496	440	1.06496	142	1.06496	260	2.09473	514
1.06769	377	1.06769	134	1.06769	222	2.1001	455
1.07042	404	1.07042	121	1.07042	205	2.10547	497
1.07315	394	1.07315	146	1.07315	236	2.11084	497
1.07588	388	1.07588	133	1.07588	207	2.11621	527
1.07862	392	1.07862	149	1.07862	199	2.12158	501
1.08135	407	1.08135	131	1.08135	189	2.12695	455
1.08408	436	1.08408	121	1.08408	198	2.13232	454
1.08681	419	1.08681	120	1.08681	211	2.1377	502
1.08954	394	1.08954	140	1.08954	205	2.14307	443
1.09227	378	1.09227	120	1.09227	206	2.14844	481
1.095	419	1.095	111	1.095	212	2.15381	466
1.09773	400	1.09773	122	1.09773	199	2.15918	502
1.10046	391	1.10046	109	1.10046	200	2.16455	448
1.10319	408	1.10319	107	1.10319	203	2.16992	422
1.10592	403	1.10592	126	1.10592	181	2.17529	461
1.10865	420	1.10865	97	1.10865	206	2.18066	476
1.11138	394	1.11138	112	1.11138	228	2.18604	480
1.11411	389	1.11411	95	1.11411	184	2.19141	459
1.11684	388	1.11684	112	1.11684	190	2.19678	484
1.11958	373	1.11958	124	1.11958	157	2.20215	461
1.12231	374	1.12231	109	1.12231	210	2.20752	400
1.12504	341	1.12504	105	1.12504	203	2.21289	484
1.12777	380	1.12777	86	1.12777	188	2.21826	438
1.1305	356	1.1305	96	1.1305	192	2.22363	434
1.13323	379	1.13323	93	1.13323	178	2.229	479
1.13596	383	1.13596	99	1.13596	200	2.23438	425
1.13869	399	1.13869	107	1.13869	171	2.23975	456
1.14142	380	1.14142	111	1.14142	180	2.24512	451
1.14415	361	1.14415	89	1.14415	167	2.25049	410
1.14688	416	1.14688	89	1.14688	180	2.25586	408
1.14961	389	1.14961	82	1.14961	165	2.26123	407
1.15234	367	1.15234	92	1.15234	172	2.2666	457
1.15507	342	1.15507	81	1.15507	196	2.27197	401
1.1578	383	1.1578	102	1.1578	162	2.27734	424
1.16054	345	1.16054	96	1.16054	144	2.28271	433
1.16327	417	1.16327	93	1.16327	161	2.28809	413
1.166	340	1.166	81	1.166	164	2.29346	416
1.16873	342	1.16873	97	1.16873	174	2.29883	416
1.17146	352	1.17146	72	1.17146	158	2.3042	396
1.17419	348	1.17419	84	1.17419	149	2.30957	410
1.17692	368	1.17692	84	1.17692	161	2.31494	466
1.17965	348	1.17965	92	1.17965	178	2.32031	391
1.18238	366	1.18238	87	1.18238	165	2.32568	390
1.18511	336	1.18511	79	1.18511	156	2.33105	434
1.18784	340	1.18784	92	1.18784	165	2.33643	425
1.19057	369	1.19057	73	1.19057	148	2.3418	411
1.1933	361	1.1933	75	1.1933	154	2.34717	411
1.19603	345	1.19603	72	1.19603	162	2.35254	420
1.19877	386	1.19877	79	1.19877	135	2.35791	388
1.2015	354	1.2015	73	1.2015	148	2.36328	399
1.20423	317	1.20423	82	1.20423	144	2.36865	386
1.20696	352	1.20696	64	1.20696	146	2.37402	401
1.20969	370	1.20969	68	1.20969	150	2.37939	372
1.21242	328	1.21242	70	1.21242	150	2.38477	401
1.21515	330	1.21515	76	1.21515	144	2.39014	422
1.21788	324	1.21788	64	1.21788	178	2.39551	365
1.22061	363	1.22061	67	1.22061	123	2.40088	383
1.22334	354	1.22334	82	1.22334	133	2.40625	411
1.22607	345	1.22607	54	1.22607	144	2.41162	399
1.2288	364	1.2288	66	1.2288	146	2.41699	384
1.23153	325	1.23153	61	1.23153	137	2.42236	395
1.23426	325	1.23426	60	1.23426	131	2.42773	398
1.23699	355	1.23699	58	1.23699	157	2.43311	368
1.23973	373	1.23973	71	1.23973	142	2.43848	345
1.24246	349	1.24246	54	1.24246	118	2.44385	399
1.24519	297	1.24519	55	1.24519	138	2.44922	389
1.24792	384	1.24792	61	1.24792	130	2.45459	342
1.25065	340	1.25065	71	1.25065	130	2.45996	390
1.25338	338	1.25338	61	1.25338	135	2.46533	364
1.25611	328	1.25611	54	1.25611	130	2.4707	384
1.25884	327	1.25884	52	1.25884	122	2.47607	391
1.26157	336	1.26157	74	1.26157	115	2.48145	372
1.2643	336	1.2643	64	1.2643	125	2.48682	382
1.26703	326	1.26703	41	1.26703	124	2.49219	371
1.26976	328	1.26976	60	1.26976	121	2.49756	327
1.27249	325	1.27249	55	1.27249	119	2.50293	399
1.27522	334	1.27522	53	1.27522	119	2.5083	357
1.27795	313	1.27795	59	1.27795	104	2.51367	346
1.28069	341	1.28069	46	1.28069	106	2.51904	327
1.28342	303	1.28342	55	1.28342	133	2.52441	338
1.28615	315	1.28615	56	1.28615	120	2.52979	335
1.28888	325	1.28888	58	1.28888	135	2.53516	359
1.29161	355	1.29161	50	1.29161	137	2.54053	316
1.29434	310	1.29434	46	1.29434	119	2.5459	347
1.29707	346	1.29707	43	1.29707	134	2.55127	356
1.2998	304	1.2998	50	1.2998	111	2.55664	382
1.30253	325	1.30253	50	1.30253	113	2.56201	349
1.30526	298	1.30526	42	1.30526	125	2.56738	338
1.30799	320	1.30799	50	1.30799	124	2.57275	356
1.31072	319	1.31072	44	1.31072	113	2.57813	280
1.31345	313	1.31345	61	1.31345	99	2.5835	361
1.31618	290	1.31618	52	1.31618	120	2.58887	309
1.31891	326	1.31891	41	1.31891	109	2.59424	308
1.32165	303	1.32165	48	1.32165	112	2.59961	326
1.32438	289	1.32438	42	1.32438	93	2.60498	269
1.32711	294	1.32711	46	1.32711	107	2.61035	354
1.32984	302	1.32984	52	1.32984	120	2.61572	306
1.33257	268	1.33257	51	1.33257	132	2.62109	321
1.3353	300	1.3353	45	1.3353	115	2.62646	333
1.33803	304	1.33803	31	1.33803	119	2.63184	326
1.34076	265	1.34076	40	1.34076	95	2.63721	304
1.34349	339	1.34349	48	1.34349	103	2.64258	335
1.34622	315	1.34622	45	1.34622	94	2.64795	333
1.34895	296	1.34895	40	1.34895	102	2.65332	317
1.35168	307	1.35168	35	1.35168	105	2.65869	299
1.35441	294	1.35441	36	1.35441	94	2.66406	321
1.35714	314	1.35714	38	1.35714	109	2.66943	309
1.35987	301	1.35987	39	1.35987	112	2.6748	300
1.36261	281	1.36261	51	1.36261	109	2.68018	302
1.36534	307	1.36534	29	1.36534	95	2.68555	314
1.36807	286	1.36807	38	1.36807	127	2.69092	284
1.3708	306	1.3708	37	1.3708	114	2.69629	320
1.37353	257	1.37353	29	1.37353	111	2.70166	344
1.37626	301	1.37626	32	1.37626	103	2.70703	315
1.37899	253	1.37899	29	1.37899	102	2.7124	306
1.38172	302	1.38172	32	1.38172	86	2.71777	320
1.38445	273	1.38445	30	1.38445	114	2.72314	312
1.38718	320	1.38718	31	1.38718	121	2.72852	300
1.38991	312	1.38991	39	1.38991	100	2.73389	301
1.39264	304	1.39264	33	1.39264	87	2.73926	286
1.39537	287	1.39537	22	1.39537	82	2.74463	301
1.3981	276	1.3981	31	1.3981	100	2.75	283
1.40083	259	1.40083	25	1.40083	76	2.75537	267
1.40357	307	1.40357	29	1.40357	101	2.76074	321
1.4063	285	1.4063	31	1.4063	107	2.76611	279
1.40903	312	1.40903	26	1.40903	103	2.77148	307
1.41176	293	1.41176	26	1.41176	107	2.77686	295
1.41449	278	1.41449	35	1.41449	94	2.78223	316
1.41722	301	1.41722	30	1.41722	84	2.7876	261
1.41995	276	1.41995	38	1.41995	128	2.79297	295
1.42268	266	1.42268	40	1.42268	111	2.79834	270
1.42541	272	1.42541	27	1.42541	89	2.80371	282
1.42814	289	1.42814	15	1.42814	89	2.80908	321
1.43087	292	1.43087	27	1.43087	81	2.81445	286
1.4336	292	1.4336	32	1.4336	76	2.81982	267
1.43633	252	1.43633	29	1.43633	109	2.8252	286
1.43906	271	1.43906	24	1.43906	114	2.83057	289
1.44179	265	1.44179	29	1.44179	84	2.83594	287
1.44453	296	1.44453	31	1.44453	104	2.84131	296
1.44726	230	1.44726	32	1.44726	88	2.84668	279
1.44999	245	1.44999	29	1.44999	78	2.85205	260
1.45272	257	1.45272	33	1.45272	82	2.85742	277
1.45545	291	1.45545	23	1.45545	79	2.86279	266
1.45818	269	1.45818	25	1.45818	82	2.86816	253
1.46091	264	1.46091	20	1.46091	86	2.87354	306
1.46364	286	1.46364	21	1.46364	106	2.87891	280
1.46637	279	1.46637	23	1.46637	97	2.88428	247
1.4691	260	1.4691	27	1.4691	62	2.88965	276
1.47183	259	1.47183	38	1.47183	82	2.89502	276
1.47456	266	1.47456	20	1.47456	80	2.90039	288
1.47729	240	1.47729	25	1.47729	83	2.90576	279
1.48002	252	1.48002	15	1.48002	102	2.91113	263
1.48275	261	1.48275	32	1.48275	86	2.9165	297
1.48549	268	1.48549	31	1.48549	83	2.92188	259
1.48822	277	1.48822	35	1.48822	83	2.92725	274
1.49095	274	1.49095	22	1.49095	89	2.93262	241
1.49368	287	1.49368	26	1.49368	58	2.93799	277
1.49641	247	1.49641	24	1.49641	81	2.94336	273
1.49914	271	1.49914	18	1.49914	80	2.94873	278
1.50187	251	1.50187	28	1.50187	84	2.9541	256
1.5046	279	1.5046	34	1.5046	68	2.95947	253
1.50733	258	1.50733	27	1.50733	71	2.96484	270
1.51006	270	1.51006	23	1.51006	60	2.97021	244
1.51279	261	1.51279	28	1.51279	70	2.97559	244
1.51552	269	1.51552	29	1.51552	69	2.98096	279
1.51825	286	1.51825	22	1.51825	74	2.98633	263
1.52098	238	1.52098	25	1.52098	81	2.9917	240
1.52371	266	1.52371	14	1.52371	71	2.99707	251
1.52645	291	1.52645	21	1.52645	75	3.00244	251
1.52918	258	1.52918	25	1.52918	81	3.00781	238
1.53191	275	1.53191	23	1.53191	76	3.01318	247
1.53464	244	1.53464	13	1.53464	88	3.01855	246
1.53737	250	1.53737	11	1.53737	82	3.02393	233
1.5401	268	1.5401	19	1.5401	61	3.0293	229
1.54283	234	1.54283	15	1.54283	72	3.03467	234
1.54556	279	1.54556	28	1.54556	53	3.04004	236
1.54829	270	1.54829	22	1.54829	80	3.04541	240
1.55102	230	1.55102	13	1.55102	72	3.05078	247
1.55375	234	1.55375	25	1.55375	68	3.05615	242
1.55648	223	1.55648	18	1.55648	76	3.06152	241
1.55921	264	1.55921	15	1.55921	79	3.06689	251
1.56194	234	1.56194	31	1.56194	63	3.07227	252
1.56468	265	1.56468	17	1.56468	68	3.07764	231
1.56741	262	1.56741	20	1.56741	64	3.08301	277
1.57014	238	1.57014	17	1.57014	73	3.08838	234
1.57287	255	1.57287	14	1.57287	53	3.09375	248
1.5756	229	1.5756	21	1.5756	93	3.09912	223
1.57833	226	1.57833	8	1.57833	74	3.10449	246
1.58106	258	1.58106	20	1.58106	61	3.10986	258
1.58379	247	1.58379	15	1.58379	75	3.11523	206
1.58652	240	1.58652	23	1.58652	54	3.12061	245
1.58925	275	1.58925	13	1.58925	68	3.12598	232
1.59198	241	1.59198	22	1.59198	65	3.13135	228
1.59471	207	1.59471	12	1.59471	86	3.13672	221
1.59744	223	1.59744	24	1.59744	63	3.14209	238
1.60017	229	1.60017	14	1.60017	73	3.14746	222
1.6029	247	1.6029	16	1.6029	67	3.15283	232
1.60564	232	1.60564	19	1.60564	66	3.1582	239
1.60837	237	1.60837	11	1.60837	61	3.16357	218
1.6111	237	1.6111	18	1.6111	65	3.16895	200
1.61383	233	1.61383	20	1.61383	57	3.17432	240
1.61656	236	1.61656	19	1.61656	67	3.17969	221
1.61929	205	1.61929	10	1.61929	55	3.18506	230
1.62202	237	1.62202	17	1.62202	54	3.19043	216
1.62475	231	1.62475	13	1.62475	53	3.1958	227
1.62748	248	1.62748	18	1.62748	76	3.20117	234
1.63021	223	1.63021	15	1.63021	57	3.20654	228
1.63294	248	1.63294	14	1.63294	63	3.21191	214
1.63567	265	1.63567	23	1.63567	53	3.21729	222
1.6384	242	1.6384	18	1.6384	61	3.22266	242
1.64113	251	1.64113	16	1.64113	62	3.22803	233
1.64386	223	1.64386	17	1.64386	57	3.2334	237
1.6466	261	1.6466	14	1.6466	55	3.23877	233
1.64933	229	1.64933	17	1.64933	56	3.24414	215
1.65206	207	1.65206	13	1.65206	63	3.24951	216
1.65479	212	1.65479	17	1.65479	51	3.25488	240
1.65752	213	1.65752	18	1.65752	62	3.26025	228
1.66025	215	1.66025	21	1.66025	58	3.26563	263
1.66298	210	1.66298	15	1.66298	65	3.271	214
1.66571	242	1.66571	16	1.66571	44	3.27637	196
1.66844	241	1.66844	19	1.66844	57	3.28174	210
1.67117	243	1.67117	18	1.67117	47	3.28711	207
1.6739	230	1.6739	12	1.6739	50	3.29248	201
1.67663	216	1.67663	14	1.67663	45	3.29785	210
1.67936	195	1.67936	15	1.67936	69	3.30322	201
1.68209	233	1.68209	15	1.68209	40	3.30859	215
1.68482	222	1.68482	14	1.68482	66	3.31396	205
1.68756	201	1.68756	19	1.68756	58	3.31934	195
1.69029	212	1.69029	14	1.69029	52	3.32471	209
1.69302	221	1.69302	19	1.69302	51	3.33008	211
1.69575	213	1.69575	20	1.69575	50	3.33545	211
1.69848	211	1.69848	13	1.69848	49	3.34082	195
1.70121	231	1.70121	14	1.70121	65	3.34619	196
1.70394	191	1.70394	15	1.70394	60	3.35156	196
1.70667	223	1.70667	15	1.70667	57	3.35693	208
1.7094	216	1.7094	18	1.7094	55	3.3623	197
1.71213	226	1.71213	13	1.71213	52	3.36768	212
1.71486	231	1.71486	21	1.71486	41	3.37305	180
1.71759	239	1.71759	17	1.71759	61	3.37842	189
1.72032	207	1.72032	10	1.72032	45	3.38379	189
1.72305	224	1.72305	9	1.72305	66	3.38916	183
1.72578	200	1.72578	10	1.72578	55	3.39453	194
1.72852	212	1.72852	11	1.72852	59	3.3999	200
1.73125	212	1.73125	11	1.73125	47	3.40527	192
1.73398	226	1.73398	14	1.73398	48	3.41064	209
1.73671	210	1.73671	16	1.73671	38	3.41602	182
1.73944	207	1.73944	15	1.73944	53	3.42139	191
1.74217	215	1.74217	13	1.74217	49	3.42676	212
1.7449	213	1.7449	18	1.7449	56	3.43213	184
1.74763	213	1.74763	12	1.74763	47	3.4375	192
1.75036	230	1.75036	14	1.75036	59	3.44287	209
1.75309	207	1.75309	14	1.75309	53	3.44824	202
1.75582	191	1.75582	17	1.75582	62	3.45361	202
1.75855	184	1.75855	11	1.75855	36	3.45898	215
1.76128	231	1.76128	12	1.76128	57	3.46436	181
1.76401	214	1.76401	13	1.76401	52	3.46973	229
1.76674	185	1.76674	15	1.76674	38	3.4751	184
1.76948	205	1.76948	9	1.76948	40	3.48047	189
1.77221	215	1.77221	4	1.77221	43	3.48584	187
1.77494	211	1.77494	3	1.77494	47	3.49121	188
1.77767	203	1.77767	10	1.77767	49	3.49658	166
1.7804	179	1.7804	14	1.7804	46	3.50195	175
1.78313	205	1.78313	11	1.78313	52	3.50732	177
1.78586	197	1.78586	13	1.78586	47	3.5127	200
1.78859	205	1.78859	11	1.78859	45	3.51807	190
1.79132	194	1.79132	12	1.79132	41	3.52344	175
1.79405	198	1.79405	10	1.79405	45	3.52881	214
1.79678	221	1.79678	10	1.79678	43	3.53418	193
1.79951	220	1.79951	13	1.79951	45	3.53955	178
1.80224	214	1.80224	8	1.80224	49	3.54492	154
1.80497	197	1.80497	11	1.80497	63	3.55029	203
1.8077	200	1.8077	4	1.8077	42	3.55566	185
1.81044	251	1.81044	13	1.81044	51	3.56104	193
1.81317	208	1.81317	9	1.81317	55	3.56641	167
1.8159	195	1.8159	15	1.8159	38	3.57178	171
1.81863	205	1.81863	7	1.81863	46	3.57715	196
1.82136	203	1.82136	11	1.82136	36	3.58252	155
1.82409	225	1.82409	10	1.82409	42	3.58789	191
1.82682	206	1.82682	10	1.82682	42	3.59326	176
1.82955	202	1.82955	15	1.82955	38	3.59863	167
1.83228	186	1.83228	15	1.83228	26	3.604	165
1.83501	172	1.83501	7	1.83501	34	3.60938	178
1.83774	185	1.83774	7	1.83774	38	3.61475	187
1.84047	202	1.84047	5	1.84047	29	3.62012	167
1.8432	203	1.8432	14	1.8432	58	3.62549	185
1.84593	174	1.84593	4	1.84593	32	3.63086	169
1.84866	177	1.84866	9	1.84866	30	3.63623	178
1.8514	189	1.8514	10	1.8514	50	3.6416	184
1.85413	195	1.85413	6	1.85413	38	3.64697	184
1.85686	205	1.85686	11	1.85686	40	3.65234	174
1.85959	199	1.85959	12	1.85959	32	3.65771	197
1.86232	196	1.86232	12	1.86232	36	3.66309	180
1.86505	204	1.86505	15	1.86505	37	3.66846	190
1.86778	197	1.86778	12	1.86778	36	3.67383	203
1.87051	168	1.87051	12	1.87051	40	3.6792	163
1.87324	194	1.87324	14	1.87324	48	3.68457	147
1.87597	185	1.87597	10	1.87597	35	3.68994	184
1.8787	172	1.8787	9	1.8787	39	3.69531	166
1.88143	228	1.88143	10	1.88143	36	3.70068	164
1.88416	218	1.88416	9	1.88416	39	3.70605	175
1.88689	190	1.88689	4	1.88689	47	3.71143	178
1.88963	174	1.88963	6	1.88963	39	3.7168	165
1.89236	170	1.89236	11	1.89236	31	3.72217	171
1.89509	167	1.89509	4	1.89509	48	3.72754	165
1.89782	163	1.89782	9	1.89782	29	3.73291	161
1.90055	182	1.90055	10	1.90055	45	3.73828	142
1.90328	192	1.90328	5	1.90328	44	3.74365	175
1.90601	195	1.90601	7	1.90601	33	3.74902	129
1.90874	196	1.90874	5	1.90874	34	3.75439	157
1.91147	176	1.91147	4	1.91147	39	3.75977	160
1.9142	170	1.9142	7	1.9142	45	3.76514	172
1.91693	167	1.91693	8	1.91693	42	3.77051	174
1.91966	188	1.91966	8	1.91966	33	3.77588	156
1.92239	172	1.92239	6	1.92239	45	3.78125	173
1.92512	182	1.92512	1	1.92512	46	3.78662	173
1.92785	194	1.92785	6	1.92785	37	3.79199	143
1.93059	203	1.93059	12	1.93059	31	3.79736	164
1.93332	167	1.93332	10	1.93332	42	3.80273	146
1.93605	187	1.93605	6	1.93605	47	3.80811	162
1.93878	197	1.93878	7	1.93878	34	3.81348	159
1.94151	196	1.94151	12	1.94151	42	3.81885	159
1.94424	170	1.94424	10	1.94424	45	3.82422	164
1.94697	166	1.94697	7	1.94697	37	3.82959	163
1.9497	179	1.9497	10	1.9497	33	3.83496	154
1.95243	185	1.95243	5	1.95243	44	3.84033	158
1.95516	163	1.95516	4	1.95516	39	3.8457	150
1.95789	198	1.95789	5	1.95789	45	3.85107	155
1.96062	181	1.96062	9	1.96062	28	3.85645	156
1.96335	193	1.96335	3	1.96335	39	3.86182	164
1.96608	169	1.96608	8	1.96608	43	3.86719	151
1.96881	186	1.96881	8	1.96881	41	3.87256	132
1.97155	179	1.97155	5	1.97155	32	3.87793	159
1.97428	164	1.97428	6	1.97428	30	3.8833	141
1.97701	160	1.97701	8	1.97701	40	3.88867	146
1.97974	190	1.97974	7	1.97974	36	3.89404	164
1.98247	170	1.98247	9	1.98247	30	3.89941	147
1.9852	167	1.9852	3	1.9852	43	3.90479	139
1.98793	163	1.98793	8	1.98793	36	3.91016	153
1.99066	163	1.99066	4	1.99066	25	3.91553	147
1.99339	177	1.99339	6	1.99339	34	3.9209	160
1.99612	179	1.99612	5	1.99612	35	3.92627	152
1.99885	210	1.99885	7	1.99885	26	3.93164	136
2.00158	155	2.00158	6	2.00158	42	3.93701	156
2.00431	159	2.00431	10	2.00431	23	3.94238	131
2.00704	173	2.00704	6	2.00704	26	3.94775	150
2.00977	159	2.00977	11	2.00977	41	3.95313	141
2.01251	158	2.01251	7	2.01251	32	3.9585	153
2.01524	180	2.01524	4	2.01524	28	3.96387	174
2.01797	159	2.01797	7	2.01797	23	3.96924	176
2.0207	149	2.0207	6	2.0207	38	3.97461	146
2.02343	155	2.02343	6	2.02343	24	3.97998	160
2.02616	158	2.02616	12	2.02616	34	3.98535	155
2.02889	150	2.02889	8	2.02889	30	3.99072	151
2.03162	190	2.03162	7	2.03162	36	3.99609	127
2.03435	175	2.03435	8	2.03435	27	4.00146	134
2.03708	171	2.03708	8	2.03708	33	4.00684	132
2.03981	167	2.03981	5	2.03981	24	4.01221	128
2.04254	172	2.04254	7	2.04254	24	4.01758	137
2.04527	148	2.04527	3	2.04527	45	4.02295	139
2.048	186	2.048	5	2.048	26	4.02832	129
2.05073	183	2.05073	5	2.05073	37	4.03369	154
2.05347	160	2.05347	6	2.05347	36	4.03906	133
2.0562	146	2.0562	8	2.0562	31	4.04443	117
2.05893	174	2.05893	7	2.05893	23	4.0498	137
2.06166	165	2.06166	6	2.06166	27	4.05518	129
2.06439	179	2.06439	4	2.06439	31	4.06055	127
2.06712	184	2.06712	6	2.06712	38	4.06592	146
2.06985	184	2.06985	2	2.06985	21	4.07129	128
2.07258	191	2.07258	9	2.07258	33	4.07666	153
2.07531	167	2.07531	1	2.07531	25	4.08203	122
2.07804	163	2.07804	6	2.07804	23	4.0874	121
2.08077	196	2.08077	9	2.08077	37	4.09277	146
2.0835	145	2.0835	7	2.0835	31	4.09814	134
2.08623	157	2.08623	4	2.08623	31	4.10352	145
2.08896	153	2.08896	5	2.08896	27	4.10889	139
2.09169	148	2.09169	7	2.09169	29	4.11426	134
2.09443	148	2.09443	7	2.09443	39	4.11963	144
2.09716	177	2.09716	7	2.09716	30	4.125	124
2.09989	151	2.09989	12	2.09989	26	4.13037	151
2.10262	156	2.10262	4	2.10262	23	4.13574	104
2.10535	150	2.10535	5	2.10535	27	4.14111	135
2.10808	173	2.10808	6	2.10808	31	4.14648	125
2.11081	143	2.11081	5	2.11081	29	4.15186	130
2.11354	157	2.11354	4	2.11354	35	4.15723	147
2.11627	157	2.11627	7	2.11627	33	4.1626	126
2.119	162	2.119	6	2.119	28	4.16797	135
2.12173	166	2.12173	2	2.12173	27	4.17334	133
2.12446	157	2.12446	5	2.12446	23	4.17871	132
2.12719	160	2.12719	9	2.12719	22	4.18408	122
2.12992	155	2.12992	7	2.12992	22	4.18945	113
2.13265	155	2.13265	3	2.13265	29	4.19482	159
2.13539	148	2.13539	3	2.13539	33	4.2002	120
2.13812	172	2.13812	4	2.13812	21	4.20557	142
2.14085	173	2.14085	4	2.14085	31	4.21094	135
2.14358	153	2.14358	4	2.14358	38	4.21631	142
2.14631	159	2.14631	4	2.14631	24	4.22168	133
2.14904	132	2.14904	1	2.14904	28	4.22705	139
2.15177	158	2.15177	5	2.15177	27	4.23242	147
2.1545	167	2.1545	2	2.1545	31	4.23779	137
2.15723	140	2.15723	5	2.15723	25	4.24316	120
2.15996	144	2.15996	2	2.15996	32	4.24854	110
2.16269	162	2.16269	5	2.16269	32	4.25391	128
2.16542	158	2.16542	1	2.16542	21	4.25928	111
2.16815	158	2.16815	7	2.16815	24	4.26465	134
2.17088	161	2.17088	6	2.17088	30	4.27002	131
2.17361	143	2.17361	9	2.17361	18	4.27539	140
2.17635	147	2.17635	6	2.17635	31	4.28076	117
2.17908	130	2.17908	6	2.17908	24	4.28613	120
2.18181	152	2.18181	2	2.18181	28	4.2915	136
2.18454	152	2.18454	4	2.18454	19	4.29688	126
2.18727	160	2.18727	2	2.18727	31	4.30225	147
2.19	139	2.19	7	2.19	28	4.30762	130
2.19273	148	2.19273	4	2.19273	22	4.31299	125
2.19546	178	2.19546	6	2.19546	25	4.31836	112
2.19819	139	2.19819	4	2.19819	22	4.32373	127
2.20092	134	2.20092	3	2.20092	22	4.3291	110
2.20365	146	2.20365	9	2.20365	24	4.33447	127
2.20638	147	2.20638	7	2.20638	20	4.33984	119
2.20911	135	2.20911	4	2.20911	31	4.34521	115
2.21184	156	2.21184	3	2.21184	15	4.35059	109
2.21457	133	2.21457	1	2.21457	25	4.35596	113
2.21731	128	2.21731	2	2.21731	32	4.36133	133
2.22004	152	2.22004	5	2.22004	21	4.3667	128
2.22277	171	2.22277	8	2.22277	28	4.37207	143
2.2255	143	2.2255	8	2.2255	21	4.37744	109
2.22823	133	2.22823	3	2.22823	31	4.38281	129
2.23096	148	2.23096	6	2.23096	28	4.38818	129
2.23369	134	2.23369	4	2.23369	22	4.39355	127
2.23642	130	2.23642	3	2.23642	29	4.39893	93
2.23915	153	2.23915	7	2.23915	18	4.4043	127
2.24188	138	2.24188	3	2.24188	21	4.40967	119
2.24461	159	2.24461	6	2.24461	23	4.41504	108
2.24734	134	2.24734	4	2.24734	19	4.42041	115
2.25007	151	2.25007	3	2.25007	26	4.42578	112
2.2528	135	2.2528	6	2.2528	25	4.43115	119
2.25554	128	2.25554	2	2.25554	24	4.43652	126
2.25827	133	2.25827	5	2.25827	23	4.44189	104
2.261	122	2.261	4	2.261	15	4.44727	116
2.26373	132	2.26373	2	2.26373	24	4.45264	120
2.26646	158	2.26646	3	2.26646	17	4.45801	130
2.26919	138	2.26919	1	2.26919	23	4.46338	115
2.27192	123	2.27192	5	2.27192	19	4.46875	137
2.27465	147	2.27465	2	2.27465	24	4.47412	90
2.27738	144	2.27738	1	2.27738	16	4.47949	116
2.28011	136	2.28011	2	2.28011	32	4.48486	97
2.28284	132	2.28284	5	2.28284	28	4.49023	124
2.28557	141	2.28557	5	2.28557	20	4.49561	107
2.2883	137	2.2883	5	2.2883	19	4.50098	109
2.29103	132	2.29103	5	2.29103	19	4.50635	100
2.29376	125	2.29376	3	2.29376	28	4.51172	131
2.2965	136	2.2965	4	2.2965	24	4.51709	102
2.29923	138	2.29923	3	2.29923	24	4.52246	133
2.30196	138	2.30196	1	2.30196	15	4.52783	108
2.30469	126	2.30469	6	2.30469	21	4.5332	100
2.30742	126	2.30742	5	2.30742	18	4.53857	102
2.31015	130	2.31015	3	2.31015	16	4.54395	101
2.31288	128	2.31288	4	2.31288	25	4.54932	118
2.31561	136	2.31561	2	2.31561	17	4.55469	103
2.31834	132	2.31834	2	2.31834	20	4.56006	113
2.32107	141	2.32107	1	2.32107	28	4.56543	107
2.3238	143	2.3238	3	2.3238	24	4.5708	114
2.32653	137	2.32653	3	2.32653	17	4.57617	104
2.32926	156	2.32926	4	2.32926	22	4.58154	114
2.33199	138	2.33199	2	2.33199	23	4.58691	92
2.33472	122	2.33472	2	2.33472	19	4.59229	108
2.33746	125	2.33746	5	2.33746	22	4.59766	111
2.34019	114	2.34019	1	2.34019	24	4.60303	116
2.34292	132	2.34292	3	2.34292	19	4.6084	89
2.34565	145	2.34565	4	2.34565	28	4.61377	113
2.34838	131	2.34838	1	2.34838	15	4.61914	88
2.35111	136	2.35111	2	2.35111	23	4.62451	115
2.35384	124	2.35384	2	2.35384	19	4.62988	77
2.35657	142	2.35657	4	2.35657	18	4.63525	110
2.3593	119	2.3593	2	2.3593	20	4.64063	107
2.36203	150	2.36203	3	2.36203	20	4.646	109
2.36476	121	2.36476	3	2.36476	25	4.65137	106
2.36749	126	2.36749	7	2.36749	17	4.65674	109
2.37022	132	2.37022	5	2.37022	19	4.66211	106
2.37295	151	2.37295	2	2.37295	16	4.66748	103
2.37568	132	2.37568	4	2.37568	19	4.67285	85
2.37842	135	2.37842	2	2.37842	22	4.67822	114
2.38115	132	2.38115	3	2.38115	18	4.68359	98
2.38388	131	2.38388	4	2.38388	21	4.68896	93
2.38661	144	2.38661	4	2.38661	10	4.69434	102
2.38934	122	2.38934	2	2.38934	25	4.69971	100
2.39207	106	2.39207	2	2.39207	16	4.70508	95
2.3948	109	2.3948	2	2.3948	24	4.71045	109
2.39753	122	2.39753	4	2.39753	23	4.71582	105
2.40026	112	2.40026	3	2.40026	17	4.72119	91
2.40299	109	2.40299	3	2.40299	20	4.72656	113
2.40572	119	2.40572	2	2.40572	16	4.73193	110
2.40845	116	2.40845	3	2.40845	19	4.7373	100
2.41118	144	2.41118	3	2.41118	17	4.74268	94
2.41391	133	2.41391	3	2.41391	18	4.74805	109
2.41664	128	2.41664	2	2.41664	18	4.75342	93
2.41938	130	2.41938	3	2.41938	14	4.75879	92
2.42211	142	2.42211	2	2.42211	20	4.76416	113
2.42484	108	2.42484	4	2.42484	13	4.76953	102
2.42757	137	2.42757	6	2.42757	15	4.7749	104
2.4303	138	2.4303	3	2.4303	25	4.78027	89
2.43303	122	2.43303	3	2.43303	8	4.78564	103
2.43576	147	2.43576	3	2.43576	20	4.79102	109
2.43849	123	2.43849	5	2.43849	18	4.79639	92
2.44122	117	2.44122	2	2.44122	17	4.80176	83
2.44395	134	2.44395	0	2.44395	21	4.80713	98
2.44668	115	2.44668	0	2.44668	19	4.8125	110
2.44941	122	2.44941	2	2.44941	12	4.81787	92
2.45214	131	2.45214	2	2.45214	14	4.82324	92
2.45487	112	2.45487	3	2.45487	17	4.82861	104
2.4576	97	2.4576	3	2.4576	19	4.83398	89
2.46034	122	2.46034	3	2.46034	18	4.83936	73
2.46307	133	2.46307	6	2.46307	22	4.84473	87
2.4658	123	2.4658	3	2.4658	20	4.8501	84
2.46853	101	2.46853	0	2.46853	23	4.85547	98
2.47126	127	2.47126	2	2.47126	9	4.86084	101
2.47399	115	2.47399	3	2.47399	9	4.86621	82
2.47672	126	2.47672	3	2.47672	18	4.87158	94
2.47945	117	2.47945	1	2.47945	20	4.87695	103
2.48218	131	2.48218	7	2.48218	14	4.88232	101
2.48491	140	2.48491	4	2.48491	19	4.8877	116
2.48764	125	2.48764	2	2.48764	25	4.89307	81
2.49037	116	2.49037	2	2.49037	18	4.89844	94
2.4931	132	2.4931	3	2.4931	26	4.90381	90
2.49583	121	2.49583	3	2.49583	24	4.90918	91
2.49856	114	2.49856	1	2.49856	12	4.91455	82
2.5013	122	2.5013	1	2.5013	20	4.91992	83
2.50403	117	2.50403	5	2.50403	21	4.92529	89
2.50676	134	2.50676	7	2.50676	12	4.93066	100
2.50949	122	2.50949	1	2.50949	15	4.93604	100
2.51222	128	2.51222	1	2.51222	16	4.94141	77
2.51495	116	2.51495	0	2.51495	9	4.94678	103
2.51768	124	2.51768	5	2.51768	15	4.95215	95
2.52041	118	2.52041	1	2.52041	18	4.95752	76
2.52314	128	2.52314	1	2.52314	12	4.96289	90
2.52587	110	2.52587	2	2.52587	17	4.96826	74
2.5286	110	2.5286	0	2.5286	28	4.97363	94
2.53133	110	2.53133	1	2.53133	21	4.979	79
2.53406	107	2.53406	2	2.53406	18	4.98438	90
2.53679	125	2.53679	1	2.53679	8	4.98975	82
2.53952	130	2.53952	4	2.53952	19	4.99512	91
2.54226	99	2.54226	6	2.54226	18	5.00049	88
2.54499	125	2.54499	4	2.54499	10	5.00586	96
2.54772	124	2.54772	2	2.54772	14	5.01123	112
2.55045	96	2.55045	3	2.55045	15	5.0166	96
2.55318	135	2.55318	2	2.55318	9	5.02197	91
2.55591	118	2.55591	0	2.55591	15	5.02734	82
2.55864	114	2.55864	0	2.55864	17	5.03271	90
2.56137	114	2.56137	0	2.56137	17	5.03809	95
2.5641	122	2.5641	5	2.5641	22	5.04346	85
2.56683	142	2.56683	3	2.56683	13	5.04883	77
2.56956	123	2.56956	2	2.56956	23	5.0542	90
2.57229	113	2.57229	3	2.57229	18	5.05957	66
2.57502	116	2.57502	4	2.57502	16	5.06494	101
2.57775	92	2.57775	4	2.57775	17	5.07031	82
2.58049	121	2.58049	1	2.58049	14	5.07568	96
2.58322	118	2.58322	2	2.58322	14	5.08105	91
2.58595	110	2.58595	0	2.58595	17	5.08643	99
2.58868	132	2.58868	1	2.58868	14	5.0918	79
2.59141	107	2.59141	1	2.59141	11	5.09717	101
2.59414	120	2.59414	1	2.59414	14	5.10254	83
2.59687	104	2.59687	1	2.59687	14	5.10791	120
2.5996	114	2.5996	3	2.5996	11	5.11328	69
2.60233	112	2.60233	3	2.60233	18	5.11865	90
2.60506	105	2.60506	4	2.60506	18	5.12402	104
2.60779	106	2.60779	0	2.60779	18	5.12939	77
2.61052	108	2.61052	1	2.61052	16	5.13477	85
2.61325	113	2.61325	1	2.61325	12	5.14014	107
2.61598	110	2.61598	3	2.61598	16	5.14551	63
2.61871	110	2.61871	1	2.61871	17	5.15088	92
2.62145	112	2.62145	2	2.62145	12	5.15625	88
2.62418	98	2.62418	2	2.62418	18	5.16162	91
2.62691	123	2.62691	1	2.62691	12	5.16699	91
2.62964	111	2.62964	2	2.62964	16	5.17236	86
2.63237	104	2.63237	2	2.63237	17	5.17773	84
2.6351	99	2.6351	6	2.6351	19	5.18311	83
2.63783	89	2.63783	2	2.63783	12	5.18848	104
2.64056	115	2.64056	0	2.64056	12	5.19385	90
2.64329	104	2.64329	2	2.64329	14	5.19922	86
2.64602	112	2.64602	1	2.64602	14	5.20459	76
2.64875	109	2.64875	2	2.64875	17	5.20996	74
2.65148	105	2.65148	4	2.65148	10	5.21533	90
2.65421	108	2.65421	2	2.65421	14	5.2207	91
2.65694	108	2.65694	2	2.65694	10	5.22607	78
2.65967	101	2.65967	1	2.65967	18	5.23145	90
2.66241	84	2.66241	0	2.66241	16	5.23682	83
2.66514	92	2.66514	3	2.66514	14	5.24219	76
2.66787	104	2.66787	2	2.66787	14	5.24756	80
2.6706	121	2.6706	1	2.6706	16	5.25293	91
2.67333	88	2.67333	4	2.67333	12	5.2583	74
2.67606	112	2.67606	1	2.67606	16	5.26367	83
2.67879	103	2.67879	2	2.67879	11	5.26904	89
2.68152	108	2.68152	2	2.68152	18	5.27441	86
2.68425	106	2.68425	2	2.68425	17	5.27979	83
2.68698	92	2.68698	0	2.68698	11	5.28516	94
2.68971	104	2.68971	3	2.68971	12	5.29053	77
2.69244	101	2.69244	0	2.69244	14	5.2959	86
2.69517	107	2.69517	1	2.69517	14	5.30127	82
2.6979	109	2.6979	1	2.6979	12	5.30664	78
2.70063	98	2.70063	4	2.70063	19	5.31201	70
2.70337	94	2.70337	2	2.70337	10	5.31738	86
2.7061	98	2.7061	2	2.7061	15	5.32275	78
2.70883	101	2.70883	3	2.70883	14	5.32813	80
2.71156	104	2.71156	2	2.71156	17	5.3335	84
2.71429	119	2.71429	1	2.71429	11	5.33887	73
2.71702	96	2.71702	4	2.71702	17	5.34424	75
2.71975	108	2.71975	0	2.71975	16	5.34961	81
2.72248	114	2.72248	2	2.72248	12	5.35498	83
2.72521	102	2.72521	3	2.72521	15	5.36035	81
2.72794	102	2.72794	0	2.72794	13	5.36572	68
2.73067	119	2.73067	1	2.73067	11	5.37109	73
2.7334	98	2.7334	1	2.7334	14	5.37646	72
2.73613	93	2.73613	0	2.73613	17	5.38184	75
2.73886	83	2.73886	1	2.73886	18	5.38721	82
2.74159	117	2.74159	0	2.74159	13	5.39258	76
2.74433	107	2.74433	1	2.74433	15	5.39795	65
2.74706	110	2.74706	2	2.74706	14	5.40332	71
2.74979	79	2.74979	2	2.74979	6	5.40869	75
2.75252	113	2.75252	3	2.75252	17	5.41406	77
2.75525	116	2.75525	1	2.75525	14	5.41943	58
2.75798	96	2.75798	1	2.75798	9	5.4248	76
2.76071	92	2.76071	2	2.76071	13	5.43018	81
2.76344	94	2.76344	0	2.76344	14	5.43555	83
2.76617	83	2.76617	4	2.76617	15	5.44092	73
2.7689	94	2.7689	3	2.7689	14	5.44629	76
2.77163	102	2.77163	3	2.77163	15	5.45166	65
2.77436	86	2.77436	1	2.77436	10	5.45703	65
2.77709	89	2.77709	1	2.77709	13	5.4624	76
2.77982	89	2.77982	3	2.77982	11	5.46777	78
2.78255	117	2.78255	3	2.78255	7	5.47314	86
2.78529	114	2.78529	2	2.78529	12	5.47852	61
2.78802	105	2.78802	3	2.78802	11	5.48389	74
2.79075	92	2.79075	3	2.79075	8	5.48926	89
2.79348	109	2.79348	0	2.79348	14	5.49463	84
2.79621	97	2.79621	0	2.79621	15	5.5	85
2.79894	84	2.79894	2	2.79894	8	5.50537	67
2.80167	79	2.80167	0	2.80167	14	5.51074	78
2.8044	110	2.8044	4	2.8044	10	5.51611	66
2.80713	103	2.80713	6	2.80713	15	5.52148	73
2.80986	102	2.80986	2	2.80986	8	5.52686	69
2.81259	102	2.81259	2	2.81259	12	5.53223	70
2.81532	97	2.81532	1	2.81532	12	5.5376	77
2.81805	96	2.81805	0	2.81805	17	5.54297	83
2.82078	99	2.82078	4	2.82078	11	5.54834	76
2.82351	100	2.82351	0	2.82351	15	5.55371	77
2.82625	89	2.82625	2	2.82625	14	5.55908	86
2.82898	85	2.82898	2	2.82898	9	5.56445	77
2.83171	94	2.83171	1	2.83171	21	5.56982	64
2.83444	87	2.83444	3	2.83444	13	5.5752	77
2.83717	75	2.83717	2	2.83717	10	5.58057	63
2.8399	85	2.8399	1	2.8399	15	5.58594	83
2.84263	100	2.84263	1	2.84263	16	5.59131	73
2.84536	88	2.84536	1	2.84536	15	5.59668	89
2.84809	90	2.84809	1	2.84809	4	5.60205	76
2.85082	84	2.85082	1	2.85082	13	5.60742	78
2.85355	75	2.85355	2	2.85355	7	5.61279	66
2.85628	88	2.85628	0	2.85628	14	5.61816	72
2.85901	88	2.85901	2	2.85901	9	5.62354	57
2.86174	86	2.86174	0	2.86174	12	5.62891	80
2.86447	87	2.86447	1	2.86447	12	5.63428	69
2.86721	86	2.86721	3	2.86721	6	5.63965	70
2.86994	98	2.86994	2	2.86994	13	5.64502	73
2.87267	99	2.87267	1	2.87267	9	5.65039	64
2.8754	91	2.8754	4	2.8754	11	5.65576	68
2.87813	101	2.87813	3	2.87813	9	5.66113	65
2.88086	89	2.88086	2	2.88086	11	5.6665	72
2.88359	87	2.88359	1	2.88359	9	5.67188	80
2.88632	87	2.88632	0	2.88632	13	5.67725	73
2.88905	89	2.88905	3	2.88905	14	5.68262	72
2.89178	100	2.89178	0	2.89178	12	5.68799	78
2.89451	88	2.89451	2	2.89451	12	5.69336	67
2.89724	87	2.89724	0	2.89724	10	5.69873	71
2.89997	99	2.89997	1	2.89997	9	5.7041	64
2.9027	89	2.9027	0	2.9027	15	5.70947	67
2.90544	91	2.90544	1	2.90544	11	5.71484	81
2.90817	84	2.90817	1	2.90817	16	5.72021	73
2.9109	100	2.9109	0	2.9109	10	5.72559	66
2.91363	109	2.91363	1	2.91363	11	5.73096	85
2.91636	87	2.91636	1	2.91636	9	5.73633	62
2.91909	79	2.91909	0	2.91909	18	5.7417	65
2.92182	86	2.92182	1	2.92182	17	5.74707	67
2.92455	89	2.92455	1	2.92455	15	5.75244	69
2.92728	92	2.92728	1	2.92728	9	5.75781	64
2.93001	93	2.93001	2	2.93001	14	5.76318	79
2.93274	92	2.93274	2	2.93274	11	5.76855	74
2.93547	86	2.93547	2	2.93547	7	5.77393	61
2.9382	83	2.9382	0	2.9382	8	5.7793	77
2.94093	113	2.94093	0	2.94093	13	5.78467	64
2.94366	115	2.94366	1	2.94366	10	5.79004	60
2.9464	97	2.9464	0	2.9464	10	5.79541	64
2.94913	80	2.94913	2	2.94913	12	5.80078	75
2.95186	89	2.95186	0	2.95186	7	5.80615	50
2.95459	78	2.95459	0	2.95459	18	5.81152	67
2.95732	89	2.95732	0	2.95732	10	5.81689	68
2.96005	78	2.96005	0	2.96005	10	5.82227	69
2.96278	86	2.96278	0	2.96278	15	5.82764	68
2.96551	98	2.96551	1	2.96551	9	5.83301	72
2.96824	87	2.96824	2	2.96824	7	5.83838	80
2.97097	79	2.97097	1	2.97097	13	5.84375	72
2.9737	82	2.9737	1	2.9737	16	5.84912	64
2.97643	88	2.97643	1	2.97643	7	5.85449	59
2.97916	89	2.97916	0	2.97916	14	5.85986	69
2.98189	83	2.98189	3	2.98189	14	5.86523	64
2.98462	100	2.98462	2	2.98462	15	5.87061	64
2.98736	102	2.98736	0	2.98736	6	5.87598	56
2.99009	105	2.99009	0	2.99009	12	5.88135	81
2.99282	88	2.99282	0	2.99282	9	5.88672	62
2.99555	83	2.99555	2	2.99555	14	5.89209	63
2.99828	84	2.99828	0	2.99828	7	5.89746	61
3.00101	97	3.00101	1	3.00101	6	5.90283	60
3.00374	91	3.00374	0	3.00374	8	5.9082	59
3.00647	76	3.00647	1	3.00647	7	5.91357	66
3.0092	100	3.0092	2	3.0092	12	5.91895	61
3.01193	81	3.01193	1	3.01193	20	5.92432	70
3.01466	78	3.01466	2	3.01466	9	5.92969	70
3.01739	75	3.01739	0	3.01739	7	5.93506	66
3.02012	102	3.02012	0	3.02012	8	5.94043	58
3.02285	66	3.02285	0	3.02285	14	5.9458	53
3.02558	100	3.02558	0	3.02558	9	5.95117	73
3.02832	84	3.02832	1	3.02832	9	5.95654	65
3.03105	84	3.03105	0	3.03105	4	5.96191	71
3.03378	72	3.03378	1	3.03378	7	5.96729	66
3.03651	83	3.03651	1	3.03651	12	5.97266	69
3.03924	74	3.03924	1	3.03924	14	5.97803	50
3.04197	77	3.04197	1	3.04197	14	5.9834	69
3.0447	105	3.0447	3	3.0447	6	5.98877	59
3.04743	80	3.04743	0	3.04743	9	5.99414	64
3.05016	81	3.05016	0	3.05016	5	5.99951	64
3.05289	88	3.05289	1	3.05289	7	6.00488	63
3.05562	86	3.05562	0	3.05562	6	6.01025	64
3.05835	87	3.05835	1	3.05835	15	6.01563	51
3.06108	69	3.06108	0	3.06108	11	6.021	50
3.06381	88	3.06381	0	3.06381	9	6.02637	62
3.06654	98	3.06654	2	3.06654	10	6.03174	69
3.06928	81	3.06928	1	3.06928	14	6.03711	52
3.07201	77	3.07201	1	3.07201	6	6.04248	52
3.07474	88	3.07474	0	3.07474	15	6.04785	65
3.07747	74	3.07747	2	3.07747	6	6.05322	58
3.0802	68	3.0802	2	3.0802	9	6.05859	53
3.08293	76	3.08293	0	3.08293	8	6.06396	63
3.08566	92	3.08566	1	3.08566	5	6.06934	76
3.08839	93	3.08839	0	3.08839	10	6.07471	59
3.09112	79	3.09112	0	3.09112	18	6.08008	76
3.09385	84	3.09385	0	3.09385	7	6.08545	57
3.09658	74	3.09658	0	3.09658	16	6.09082	41
3.09931	75	3.09931	1	3.09931	14	6.09619	54
3.10204	77	3.10204	1	3.10204	13	6.10156	71
3.10477	80	3.10477	1	3.10477	8	6.10693	50
3.1075	70	3.1075	0	3.1075	11	6.1123	62
3.11024	81	3.11024	1	3.11024	16	6.11768	52
3.11297	79	3.11297	0	3.11297	9	6.12305	47
3.1157	66	3.1157	0	3.1157	8	6.12842	72
3.11843	91	3.11843	1	3.11843	7	6.13379	73
3.12116	73	3.12116	0	3.12116	13	6.13916	61
3.12389	71	3.12389	1	3.12389	14	6.14453	68
3.12662	76	3.12662	1	3.12662	12	6.1499	50
3.12935	77	3.12935	0	3.12935	10	6.15527	57
3.13208	87	3.13208	1	3.13208	7	6.16064	48
3.13481	84	3.13481	0	3.13481	8	6.16602	59
3.13754	74	3.13754	0	3.13754	11	6.17139	58
3.14027	61	3.14027	0	3.14027	2	6.17676	57
3.143	77	3.143	2	3.143	6	6.18213	46
3.14573	63	3.14573	2	3.14573	8	6.1875	66
3.14846	67	3.14846	1	3.14846	7	6.19287	56
3.1512	67	3.1512	1	3.1512	10	6.19824	49
3.15393	76	3.15393	0	3.15393	0	6.20361	62
3.15666	82	3.15666	1	3.15666	9	6.20898	65
3.15939	75	3.15939	0	3.15939	10	6.21436	53
3.16212	64	3.16212	1	3.16212	6	6.21973	56
3.16485	69	3.16485	1	3.16485	9	6.2251	64
3.16758	84	3.16758	0	3.16758	8	6.23047	48
3.17031	85	3.17031	0	3.17031	9	6.23584	55
3.17304	67	3.17304	1	3.17304	6	6.24121	53
3.17577	76	3.17577	0	3.17577	10	6.24658	71
3.1785	74	3.1785	1	3.1785	10	6.25195	60
3.18123	73	3.18123	0	3.18123	11	6.25732	48
3.18396	83	3.18396	0	3.18396	5	6.2627	50
3.18669	72	3.18669	1	3.18669	10	6.26807	58
3.18942	80	3.18942	1	3.18942	12	6.27344	74
3.19216	73	3.19216	0	3.19216	6	6.27881	61
3.19489	88	3.19489	1	3.19489	3	6.28418	64
3.19762	77	3.19762	1	3.19762	10	6.28955	61
3.20035	66	3.20035	1	3.20035	7	6.29492	56
3.20308	68	3.20308	0	3.20308	10	6.30029	58
3.20581	81	3.20581	1	3.20581	6	6.30566	46
3.20854	69	3.20854	2	3.20854	10	6.31104	62
3.21127	82	3.21127	1	3.21127	9	6.31641	42
3.214	76	3.214	3	3.214	11	6.32178	64
3.21673	81	3.21673	2	3.21673	9	6.32715	46
3.21946	88	3.21946	1	3.21946	10	6.33252	56
3.22219	90	3.22219	0	3.22219	7	6.33789	46
3.22492	75	3.22492	1	3.22492	6	6.34326	54
3.22765	84	3.22765	0	3.22765	11	6.34863	65
3.23038	85	3.23038	1	3.23038	5	6.354	56
3.23312	100	3.23312	2	3.23312	5	6.35938	54
3.23585	76	3.23585	0	3.23585	13	6.36475	62
3.23858	82	3.23858	0	3.23858	12	6.37012	52
3.24131	70	3.24131	2	3.24131	10	6.37549	57
3.24404	55	3.24404	0	3.24404	8	6.38086	54
3.24677	81	3.24677	1	3.24677	12	6.38623	36
3.2495	75	3.2495	0	3.2495	11	6.3916	57
3.25223	64	3.25223	4	3.25223	8	6.39697	60
3.25496	83	3.25496	1	3.25496	11	6.40234	39
3.25769	74	3.25769	0	3.25769	8	6.40771	66
3.26042	74	3.26042	4	3.26042	7	6.41309	65
3.26315	83	3.26315	1	3.26315	4	6.41846	48
3.26588	66	3.26588	0	3.26588	10	6.42383	61
3.26861	62	3.26861	1	3.26861	9	6.4292	43
3.27135	72	3.27135	2	3.27135	12	6.43457	50
3.27408	75	3.27408	2	3.27408	12	6.43994	72
3.27681	99	3.27681	0	3.27681	6	6.44531	41
3.27954	84	3.27954	1	3.27954	7	6.45068	70
3.28227	67	3.28227	1	3.28227	5	6.45605	48
3.285	83	3.285	1	3.285	5	6.46143	59
3.28773	80	3.28773	0	3.28773	15	6.4668	50
3.29046	64	3.29046	1	3.29046	5	6.47217	59
3.29319	49	3.29319	0	3.29319	8	6.47754	51
3.29592	87	3.29592	0	3.29592	10	6.48291	67
3.29865	71	3.29865	0	3.29865	10	6.48828	50
3.30138	81	3.30138	1	3.30138	6	6.49365	45
3.30411	76	3.30411	1	3.30411	6	6.49902	65
3.30684	80	3.30684	2	3.30684	13	6.50439	45
3.30957	74	3.30957	1	3.30957	10	6.50977	60
3.31231	73	3.31231	2	3.31231	5	6.51514	44
3.31504	75	3.31504	1	3.31504	4	6.52051	49
3.31777	79	3.31777	0	3.31777	4	6.52588	52
3.3205	67	3.3205	2	3.3205	7	6.53125	62
3.32323	72	3.32323	0	3.32323	5	6.53662	48
3.32596	66	3.32596	1	3.32596	8	6.54199	46
3.32869	84	3.32869	1	3.32869	4	6.54736	46
3.33142	61	3.33142	1	3.33142	7	6.55273	57
3.33415	68	3.33415	0	3.33415	8	6.55811	53
3.33688	78	3.33688	1	3.33688	12	6.56348	42
3.33961	82	3.33961	0	3.33961	9	6.56885	42
3.34234	71	3.34234	0	3.34234	5	6.57422	47
3.34507	80	3.34507	0	3.34507	8	6.57959	55
3.3478	67	3.3478	0	3.3478	13	6.58496	54
3.35053	64	3.35053	0	3.35053	12	6.59033	47
3.35327	77	3.35327	2	3.35327	12	6.5957	49
3.356	77	3.356	1	3.356	6	6.60107	41
3.35873	71	3.35873	0	3.35873	11	6.60645	50
3.36146	77	3.36146	1	3.36146	8	6.61182	43
3.36419	76	3.36419	0	3.36419	10	6.61719	42
3.36692	75	3.36692	0	3.36692	6	6.62256	45
3.36965	73	3.36965	1	3.36965	5	6.62793	50
3.37238	73	3.37238	0	3.37238	9	6.6333	33
3.37511	66	3.37511	1	3.37511	9	6.63867	60
3.37784	73	3.37784	0	3.37784	6	6.64404	46
3.38057	66	3.38057	0	3.38057	5	6.64941	56
3.3833	64	3.3833	0	3.3833	2	6.65479	41
3.38603	67	3.38603	0	3.38603	7	6.66016	47
3.38876	53	3.38876	0	3.38876	4	6.66553	53
3.39149	68	3.39149	0	3.39149	4	6.6709	52
3.39423	63	3.39423	0	3.39423	9	6.67627	55
3.39696	89	3.39696	2	3.39696	8	6.68164	41
3.39969	61	3.39969	1	3.39969	14	6.68701	62
3.40242	67	3.40242	2	3.40242	5	6.69238	57
3.40515	59	3.40515	1	3.40515	5	6.69775	51
3.40788	58	3.40788	1	3.40788	8	6.70313	44
3.41061	68	3.41061	1	3.41061	9	6.7085	49
3.41334	72	3.41334	0	3.41334	14	6.71387	47
3.41607	58	3.41607	0	3.41607	7	6.71924	52
3.4188	61	3.4188	1	3.4188	3	6.72461	46
3.42153	70	3.42153	0	3.42153	7	6.72998	45
3.42426	66	3.42426	0	3.42426	4	6.73535	63
3.42699	62	3.42699	0	3.42699	5	6.74072	52
3.42972	62	3.42972	1	3.42972	9	6.74609	52
3.43245	79	3.43245	0	3.43245	8	6.75146	43
3.43519	65	3.43519	0	3.43519	6	6.75684	57
3.43792	76	3.43792	0	3.43792	5	6.76221	42
3.44065	61	3.44065	0	3.44065	13	6.76758	51
3.44338	66	3.44338	0	3.44338	7	6.77295	59
3.44611	65	3.44611	0	3.44611	7	6.77832	43
3.44884	65	3.44884	0	3.44884	7	6.78369	64
3.45157	70	3.45157	1	3.45157	6	6.78906	40
3.4543	66	3.4543	0	3.4543	6	6.79443	44
3.45703	66	3.45703	0	3.45703	5	6.7998	60
3.45976	66	3.45976	0	3.45976	1	6.80518	60
3.46249	62	3.46249	0	3.46249	6	6.81055	38
3.46522	67	3.46522	0	3.46522	4	6.81592	60
3.46795	55	3.46795	0	3.46795	7	6.82129	38
3.47068	60	3.47068	0	3.47068	3	6.82666	49
3.47341	75	3.47341	0	3.47341	3	6.83203	58
3.47615	72	3.47615	1	3.47615	7	6.8374	52
3.47888	62	3.47888	1	3.47888	7	6.84277	51
3.48161	71	3.48161	0	3.48161	1	6.84814	47
3.48434	77	3.48434	0	3.48434	9	6.85352	50
3.48707	57	3.48707	0	3.48707	4	6.85889	50
3.4898	51	3.4898	0	3.4898	7	6.86426	52
3.49253	63	3.49253	0	3.49253	4	6.86963	57
3.49526	59	3.49526	0	3.49526	7	6.875	42
3.49799	52	3.49799	0	3.49799	7	6.88037	49
3.50072	58	3.50072	1	3.50072	7	6.88574	44
3.50345	60	3.50345	0	3.50345	5	6.89111	34
3.50618	65	3.50618	0	3.50618	4	6.89648	42
3.50891	57	3.50891	0	3.50891	7	6.90186	45
3.51164	84	3.51164	0	3.51164	4	6.90723	40
3.51437	61	3.51437	0	3.51437	5	6.9126	43
3.51711	63	3.51711	0	3.51711	4	6.91797	53
3.51984	61	3.51984	1	3.51984	6	6.92334	40
3.52257	56	3.52257	0	3.52257	6	6.92871	38
3.5253	62	3.5253	0	3.5253	6	6.93408	53
3.52803	65	3.52803	1	3.52803	8	6.93945	33
3.53076	66	3.53076	0	3.53076	6	6.94482	34
3.53349	71	3.53349	0	3.53349	5	6.9502	61
3.53622	60	3.53622	2	3.53622	4	6.95557	44
3.53895	69	3.53895	0	3.53895	7	6.96094	48
3.54168	61	3.54168	0	3.54168	8	6.96631	39
3.54441	68	3.54441	0	3.54441	7	6.97168	44
3.54714	71	3.54714	0	3.54714	3	6.97705	53
3.54987	58	3.54987	2	3.54987	3	6.98242	42
3.5526	61	3.5526	0	3.5526	5	6.98779	48
3.55533	67	3.55533	0	3.55533	8	6.99316	47
3.55807	63	3.55807	1	3.55807	3	6.99854	38
3.5608	63	3.5608	0	3.5608	10	7.00391	42
3.56353	62	3.56353	0	3.56353	9	7.00928	45
3.56626	59	3.56626	0	3.56626	3	7.01465	39
3.56899	72	3.56899	2	3.56899	4	7.02002	48
3.57172	67	3.57172	1	3.57172	11	7.02539	35
3.57445	63	3.57445	1	3.57445	11	7.03076	42
3.57718	62	3.57718	0	3.57718	8	7.03613	43
3.57991	64	3.57991	0	3.57991	10	7.0415	44
3.58264	63	3.58264	0	3.58264	7	7.04688	52
3.58537	67	3.58537	0	3.58537	8	7.05225	43
3.5881	56	3.5881	1	3.5881	10	7.05762	41
3.59083	69	3.59083	0	3.59083	11	7.06299	48
3.59356	57	3.59356	0	3.59356	13	7.06836	32
3.5963	65	3.5963	0	3.5963	8	7.07373	51
3.59903	57	3.59903	1	3.59903	4	7.0791	35
3.60176	58	3.60176	1	3.60176	10	7.08447	47
3.60449	69	3.60449	0	3.60449	3	7.08984	55
3.60722	68	3.60722	0	3.60722	6	7.09521	52
3.60995	55	3.60995	2	3.60995	9	7.10059	44
3.61268	58	3.61268	0	3.61268	6	7.10596	49
3.61541	54	3.61541	0	3.61541	6	7.11133	29
3.61814	60	3.61814	1	3.61814	8	7.1167	42
3.62087	50	3.62087	0	3.62087	7	7.12207	45
3.6236	73	3.6236	1	3.6236	3	7.12744	49
3.62633	56	3.62633	0	3.62633	8	7.13281	41
3.62906	62	3.62906	1	3.62906	4	7.13818	41
3.63179	63	3.63179	1	3.63179	4	7.14355	41
3.63452	62	3.63452	0	3.63452	1	7.14893	45
3.63726	68	3.63726	1	3.63726	6	7.1543	51
3.63999	59	3.63999	0	3.63999	5	7.15967	45
3.64272	52	3.64272	1	3.64272	4	7.16504	43
3.64545	61	3.64545	0	3.64545	6	7.17041	35
3.64818	45	3.64818	0	3.64818	6	7.17578	39
3.65091	58	3.65091	1	3.65091	4	7.18115	41
3.65364	69	3.65364	1	3.65364	2	7.18652	35
3.65637	69	3.65637	2	3.65637	5	7.19189	45
3.6591	68	3.6591	1	3.6591	10	7.19727	49
3.66183	49	3.66183	0	3.66183	8	7.20264	38
3.66456	47	3.66456	0	3.66456	6	7.20801	40
3.66729	52	3.66729	0	3.66729	5	7.21338	36
3.67002	58	3.67002	0	3.67002	8	7.21875	35
3.67275	68	3.67275	0	3.67275	5	7.22412	43
3.67548	53	3.67548	0	3.67548	5	7.22949	40
3.67822	43	3.67822	0	3.67822	5	7.23486	43
3.68095	47	3.68095	0	3.68095	5	7.24023	45
3.68368	64	3.68368	2	3.68368	6	7.24561	44
3.68641	73	3.68641	2	3.68641	5	7.25098	51
3.68914	50	3.68914	0	3.68914	9	7.25635	44
3.69187	77	3.69187	0	3.69187	2	7.26172	36
3.6946	63	3.6946	0	3.6946	3	7.26709	35
3.69733	63	3.69733	0	3.69733	5	7.27246	35
3.70006	49	3.70006	0	3.70006	5	7.27783	45
3.70279	64	3.70279	0	3.70279	7	7.2832	38
3.70552	62	3.70552	0	3.70552	6	7.28857	43
3.70825	60	3.70825	0	3.70825	8	7.29395	29
3.71098	57	3.71098	1	3.71098	5	7.29932	48
3.71371	62	3.71371	0	3.71371	3	7.30469	48
3.71644	55	3.71644	3	3.71644	5	7.31006	25
3.71918	50	3.71918	0	3.71918	5	7.31543	32
3.72191	66	3.72191	0	3.72191	6	7.3208	46
3.72464	57	3.72464	0	3.72464	5	7.32617	36
3.72737	53	3.72737	0	3.72737	3	7.33154	37
3.7301	55	3.7301	0	3.7301	9	7.33691	45
3.73283	67	3.73283	0	3.73283	4	7.34229	53
3.73556	46	3.73556	0	3.73556	4	7.34766	42
3.73829	64	3.73829	0	3.73829	7	7.35303	30
3.74102	66	3.74102	0	3.74102	4	7.3584	44
3.74375	44	3.74375	1	3.74375	2	7.36377	46
3.74648	60	3.74648	0	3.74648	7	7.36914	51
3.74921	64	3.74921	0	3.74921	7	7.37451	40
3.75194	52	3.75194	0	3.75194	5	7.37988	33
3.75467	37	3.75467	1	3.75467	4	7.38525	34
3.7574	62	3.7574	0	3.7574	9	7.39063	54
3.76014	45	3.76014	0	3.76014	4	7.396	47
3.76287	52	3.76287	1	3.76287	10	7.40137	40
3.7656	52	3.7656	0	3.7656	6	7.40674	42
3.76833	48	3.76833	1	3.76833	3	7.41211	39
3.77106	44	3.77106	0	3.77106	6	7.41748	35
3.77379	59	3.77379	0	3.77379	3	7.42285	37
3.77652	63	3.77652	1	3.77652	6	7.42822	40
3.77925	47	3.77925	0	3.77925	7	7.43359	34
3.78198	65	3.78198	0	3.78198	7	7.43896	44
3.78471	44	3.78471	0	3.78471	6	7.44434	40
3.78744	48	3.78744	0	3.78744	5	7.44971	36
3.79017	58	3.79017	0	3.79017	4	7.45508	36
3.7929	39	3.7929	0	3.7929	8	7.46045	35
3.79563	60	3.79563	0	3.79563	11	7.46582	42
3.79836	65	3.79836	0	3.79836	1	7.47119	52
3.8011	58	3.8011	0	3.8011	4	7.47656	53
3.80383	40	3.80383	0	3.80383	6	7.48193	41
3.80656	55	3.80656	2	3.80656	12	7.4873	49
3.80929	59	3.80929	0	3.80929	6	7.49268	47
3.81202	56	3.81202	0	3.81202	6	7.49805	34
3.81475	49	3.81475	0	3.81475	4	7.50342	47
3.81748	51	3.81748	0	3.81748	4	7.50879	45
3.82021	55	3.82021	0	3.82021	4	7.51416	34
3.82294	53	3.82294	0	3.82294	1	7.51953	30
3.82567	40	3.82567	0	3.82567	6	7.5249	29
3.8284	42	3.8284	0	3.8284	8	7.53027	37
3.83113	56	3.83113	1	3.83113	3	7.53564	35
3.83386	55	3.83386	0	3.83386	5	7.54102	42
3.83659	38	3.83659	1	3.83659	7	7.54639	41
3.83932	51	3.83932	0	3.83932	5	7.55176	25
3.84206	60	3.84206	0	3.84206	2	7.55713	37
3.84479	65	3.84479	0	3.84479	2	7.5625	41
3.84752	50	3.84752	0	3.84752	5	7.56787	38
3.85025	63	3.85025	0	3.85025	7	7.57324	46
3.85298	51	3.85298	0	3.85298	2	7.57861	24
3.85571	65	3.85571	1	3.85571	3	7.58398	46
3.85844	49	3.85844	0	3.85844	9	7.58936	33
3.86117	63	3.86117	0	3.86117	6	7.59473	37
3.8639	51	3.8639	0	3.8639	2	7.6001	39
3.86663	45	3.86663	0	3.86663	3	7.60547	42
3.86936	63	3.86936	0	3.86936	4	7.61084	35
3.87209	53	3.87209	0	3.87209	4	7.61621	35
3.87482	50	3.87482	0	3.87482	1	7.62158	26
3.87755	58	3.87755	0	3.87755	2	7.62695	43
3.88028	58	3.88028	1	3.88028	7	7.63232	37
3.88302	52	3.88302	0	3.88302	4	7.6377	36
3.88575	52	3.88575	1	3.88575	7	7.64307	29
3.88848	58	3.88848	0	3.88848	7	7.64844	36
3.89121	38	3.89121	0	3.89121	5	7.65381	37
3.89394	47	3.89394	1	3.89394	8	7.65918	28
3.89667	53	3.89667	0	3.89667	1	7.66455	32
3.8994	40	3.8994	0	3.8994	4	7.66992	24
3.90213	48	3.90213	0	3.90213	5	7.67529	32
3.90486	45	3.90486	0	3.90486	2	7.68066	31
3.90759	53	3.90759	0	3.90759	6	7.68604	42
3.91032	38	3.91032	0	3.91032	6	7.69141	43
3.91305	43	3.91305	0	3.91305	7	7.69678	31
3.91578	57	3.91578	0	3.91578	9	7.70215	33
3.91851	57	3.91851	0	3.91851	5	7.70752	41
3.92124	62	3.92124	0	3.92124	4	7.71289	30
3.92398	56	3.92398	2	3.92398	7	7.71826	25
3.92671	47	3.92671	2	3.92671	3	7.72363	38
3.92944	55	3.92944	2	3.92944	7	7.729	34
3.93217	48	3.93217	0	3.93217	3	7.73438	49
3.9349	53	3.9349	0	3.9349	2	7.73975	41
3.93763	53	3.93763	2	3.93763	8	7.74512	42
3.94036	43	3.94036	0	3.94036	6	7.75049	35
3.94309	54	3.94309	0	3.94309	7	7.75586	32
3.94582	45	3.94582	0	3.94582	3	7.76123	39
3.94855	49	3.94855	1	3.94855	6	7.7666	32
3.95128	54	3.95128	0	3.95128	4	7.77197	41
3.95401	54	3.95401	0	3.95401	10	7.77734	30
3.95674	56	3.95674	0	3.95674	7	7.78271	45
3.95947	49	3.95947	1	3.95947	4	7.78809	35
3.96221	46	3.96221	0	3.96221	6	7.79346	37
3.96494	54	3.96494	0	3.96494	5	7.79883	26
3.96767	53	3.96767	0	3.96767	5	7.8042	34
3.9704	52	3.9704	0	3.9704	4	7.80957	51
3.97313	49	3.97313	0	3.97313	6	7.81494	32
3.97586	50	3.97586	0	3.97586	9	7.82031	37
3.97859	44	3.97859	0	3.97859	6	7.82568	29
3.98132	46	3.98132	0	3.98132	2	7.83105	35
3.98405	33	3.98405	0	3.98405	7	7.83643	31
3.98678	47	3.98678	0	3.98678	2	7.8418	34
3.98951	45	3.98951	0	3.98951	6	7.84717	37
3.99224	40	3.99224	0	3.99224	4	7.85254	27
3.99497	58	3.99497	0	3.99497	5	7.85791	33
3.9977	53	3.9977	0	3.9977	4	7.86328	31
4.00043	59	4.00043	0	4.00043	2	7.86865	27
4.00317	48	4.00317	0	4.00317	9	7.87402	39
4.0059	51	4.0059	0	4.0059	2	7.87939	40
4.00863	49	4.00863	0	4.00863	9	7.88477	37
4.01136	61	4.01136	0	4.01136	4	7.89014	27
4.01409	49	4.01409	0	4.01409	3	7.89551	41
4.01682	40	4.01682	0	4.01682	4	7.90088	37
4.01955	51	4.01955	0	4.01955	8	7.90625	39
4.02228	46	4.02228	0	4.02228	3	7.91162	31
4.02501	59	4.02501	1	4.02501	4	7.91699	47
4.02774	44	4.02774	0	4.02774	5	7.92236	40
4.03047	44	4.03047	0	4.03047	6	7.92773	32
4.0332	49	4.0332	0	4.0332	1	7.93311	37
4.03593	40	4.03593	0	4.03593	4	7.93848	37
4.03866	47	4.03866	1	4.03866	4	7.94385	36
4.04139	38	4.04139	0	4.04139	5	7.94922	39
4.04413	46	4.04413	1	4.04413	6	7.95459	33
4.04686	51	4.04686	0	4.04686	5	7.95996	33
4.04959	52	4.04959	0	4.04959	4	7.96533	31
4.05232	60	4.05232	0	4.05232	2	7.9707	33
4.05505	58	4.05505	0	4.05505	7	7.97607	21
4.05778	45	4.05778	0	4.05778	5	7.98145	24
4.06051	54	4.06051	0	4.06051	5	7.98682	31
4.06324	57	4.06324	0	4.06324	5	7.99219	44
4.06597	47	4.06597	1	4.06597	4	7.99756	28
4.0687	41	4.0687	0	4.0687	8	8.00293	43
4.07143	39	4.07143	0	4.07143	2	8.0083	37
4.07416	50	4.07416	0	4.07416	4	8.01367	41
4.07689	47	4.07689	1	4.07689	5	8.01904	35
4.07962	45	4.07962	0	4.07962	4	8.02441	38
4.08235	48	4.08235	1	4.08235	6	8.02979	41
4.08509	34	4.08509	0	4.08509	8	8.03516	30
4.08782	47	4.08782	0	4.08782	4	8.04053	40
4.09055	56	4.09055	0	4.09055	4	8.0459	30
4.09328	54	4.09328	0	4.09328	6	8.05127	24
4.09601	37	4.09601	0	4.09601	6	8.05664	25
4.09874	44	4.09874	0	4.09874	3	8.06201	35
4.10147	49	4.10147	0	4.10147	5	8.06738	39
4.1042	49	4.1042	0	4.1042	4	8.07275	33
4.10693	53	4.10693	0	4.10693	6	8.07813	41
4.10966	46	4.10966	0	4.10966	3	8.0835	35
4.11239	42	4.11239	0	4.11239	5	8.08887	21
4.11512	55	4.11512	1	4.11512	2	8.09424	33
4.11785	42	4.11785	1	4.11785	2	8.09961	34
4.12058	36	4.12058	0	4.12058	3	8.10498	27
4.12331	36	4.12331	0	4.12331	7	8.11035	24
4.12605	52	4.12605	0	4.12605	4	8.11572	24
4.12878	64	4.12878	0	4.12878	6	8.12109	40
4.13151	63	4.13151	0	4.13151	7	8.12646	29
4.13424	44	4.13424	0	4.13424	5	8.13184	38
4.13697	52	4.13697	0	4.13697	4	8.13721	21
4.1397	44	4.1397	0	4.1397	4	8.14258	25
4.14243	57	4.14243	0	4.14243	4	8.14795	35
4.14516	53	4.14516	0	4.14516	8	8.15332	32
4.14789	37	4.14789	0	4.14789	4	8.15869	27
4.15062	44	4.15062	0	4.15062	2	8.16406	37
4.15335	50	4.15335	0	4.15335	4	8.16943	39
4.15608	41	4.15608	0	4.15608	4	8.1748	35
4.15881	47	4.15881	1	4.15881	4	8.18018	28
4.16154	34	4.16154	0	4.16154	0	8.18555	33
4.16427	51	4.16427	0	4.16427	2	8.19092	34
4.16701	41	4.16701	0	4.16701	3	8.19629	30
4.16974	46	4.16974	0	4.16974	9	8.20166	34
4.17247	34	4.17247	0	4.17247	4	8.20703	31
4.1752	48	4.1752	0	4.1752	2	8.2124	32
4.17793	47	4.17793	0	4.17793	3	8.21777	30
4.18066	37	4.18066	0	4.18066	4	8.22314	32
4.18339	42	4.18339	0	4.18339	1	8.22852	25
4.18612	46	4.18612	0	4.18612	3	8.23389	25
4.18885	58	4.18885	0	4.18885	5	8.23926	25
4.19158	49	4.19158	0	4.19158	4	8.24463	29
4.19431	45	4.19431	0	4.19431	3	8.25	28
4.19704	43	4.19704	0	4.19704	1	8.25537	31
4.19977	47	4.19977	0	4.19977	4	8.26074	25
4.2025	40	4.2025	0	4.2025	8	8.26611	28
4.20523	42	4.20523	0	4.20523	4	8.27148	27
4.20797	42	4.20797	0	4.20797	9	8.27686	19
4.2107	44	4.2107	1	4.2107	4	8.28223	22
4.21343	45	4.21343	1	4.21343	2	8.2876	41
4.21616	34	4.21616	0	4.21616	5	8.29297	33
4.21889	44	4.21889	0	4.21889	4	8.29834	29
4.22162	48	4.22162	0	4.22162	4	8.30371	26
4.22435	51	4.22435	0	4.22435	7	8.30908	26
4.22708	47	4.22708	1	4.22708	1	8.31445	36
4.22981	41	4.22981	0	4.22981	5	8.31982	30
4.23254	41	4.23254	0	4.23254	5	8.3252	27
4.23527	40	4.23527	0	4.23527	4	8.33057	21
4.238	30	4.238	0	4.238	4	8.33594	28
4.24073	48	4.24073	0	4.24073	3	8.34131	31
4.24346	37	4.24346	0	4.24346	3	8.34668	42
4.24619	38	4.24619	0	4.24619	10	8.35205	25
4.24893	38	4.24893	0	4.24893	2	8.35742	25
4.25166	51	4.25166	0	4.25166	6	8.36279	29
4.25439	44	4.25439	0	4.25439	8	8.36816	20
4.25712	45	4.25712	0	4.25712	3	8.37354	23
4.25985	43	4.25985	0	4.25985	4	8.37891	26
4.26258	36	4.26258	0	4.26258	5	8.38428	28
4.26531	41	4.26531	0	4.26531	2	8.38965	26
4.26804	44	4.26804	0	4.26804	6	8.39502	39
4.27077	44	4.27077	0	4.27077	5	8.40039	38
4.2735	35	4.2735	0	4.2735	8	8.40576	34
4.27623	40	4.27623	0	4.27623	7	8.41113	26
4.27896	39	4.27896	0	4.27896	5	8.4165	24
4.28169	28	4.28169	0	4.28169	3	8.42188	22
4.28442	43	4.28442	0	4.28442	6	8.42725	32
4.28716	50	4.28716	0	4.28716	4	8.43262	34
4.28989	32	4.28989	0	4.28989	12	8.43799	35
4.29262	56	4.29262	0	4.29262	6	8.44336	34
4.29535	35	4.29535	0	4.29535	2	8.44873	20
4.29808	49	4.29808	0	4.29808	7	8.4541	27
4.30081	50	4.30081	0	4.30081	3	8.45947	36
4.30354	44	4.30354	0	4.30354	5	8.46484	35
4.30627	31	4.30627	0	4.30627	4	8.47021	14
4.309	40	4.309	0	4.309	4	8.47559	28
4.31173	40	4.31173	0	4.31173	7	8.48096	29
4.31446	46	4.31446	0	4.31446	6	8.48633	27
4.31719	44	4.31719	0	4.31719	8	8.4917	27
4.31992	41	4.31992	0	4.31992	5	8.49707	36
4.32265	43	4.32265	0	4.32265	1	8.50244	21
4.32538	32	4.32538	0	4.32538	2	8.50781	26
4.32812	41	4.32812	0	4.32812	6	8.51318	22
4.33085	42	4.33085	0	4.33085	1	8.51855	26
4.33358	46	4.33358	0	4.33358	4	8.52393	23
4.33631	50	4.33631	0	4.33631	9	8.5293	21
4.33904	35	4.33904	0	4.33904	2	8.53467	30
4.34177	33	4.34177	0	4.34177	3	8.54004	41
4.3445	33	4.3445	0	4.3445	4	8.54541	31
4.34723	48	4.34723	0	4.34723	4	8.55078	32
4.34996	53	4.34996	0	4.34996	3	8.55615	44
4.35269	41	4.35269	0	4.35269	3	8.56152	28
4.35542	38	4.35542	0	4.35542	4	8.56689	31
4.35815	48	4.35815	0	4.35815	6	8.57227	30
4.36088	49	4.36088	0	4.36088	5	8.57764	31
4.36361	32	4.36361	0	4.36361	0	8.58301	38
4.36634	34	4.36634	0	4.36634	4	8.58838	35
4.36908	55	4.36908	0	4.36908	7	8.59375	28
4.37181	32	4.37181	0	4.37181	6	8.59912	32
4.37454	42	4.37454	0	4.37454	5	8.60449	26
4.37727	41	4.37727	0	4.37727	5	8.60986	21
4.38	36	4.38	1	4.38	8	8.61523	33
4.38273	35	4.38273	1	4.38273	4	8.62061	32
4.38546	45	4.38546	0	4.38546	1	8.62598	23
4.38819	49	4.38819	0	4.38819	2	8.63135	31
4.39092	33	4.39092	0	4.39092	2	8.63672	24
4.39365	39	4.39365	0	4.39365	2	8.64209	33
4.39638	36	4.39638	1	4.39638	5	8.64746	26
4.39911	32	4.39911	0	4.39911	7	8.65283	26
4.40184	43	4.40184	0	4.40184	2	8.6582	30
4.40457	38	4.40457	0	4.40457	4	8.66357	26
4.4073	36	4.4073	0	4.4073	2	8.66895	27
4.41004	43	4.41004	0	4.41004	5	8.67432	23
4.41277	36	4.41277	0	4.41277	5	8.67969	34
4.4155	49	4.4155	0	4.4155	5	8.68506	28
4.41823	33	4.41823	0	4.41823	1	8.69043	31
4.42096	29	4.42096	0	4.42096	2	8.6958	26
4.42369	34	4.42369	0	4.42369	4	8.70117	31
4.42642	50	4.42642	0	4.42642	9	8.70654	21
4.42915	39	4.42915	0	4.42915	2	8.71191	24
4.43188	52	4.43188	0	4.43188	2	8.71729	25
4.43461	40	4.43461	0	4.43461	9	8.72266	35
4.43734	42	4.43734	0	4.43734	3	8.72803	28
4.44007	43	4.44007	1	4.44007	5	8.7334	20
4.4428	36	4.4428	0	4.4428	3	8.73877	31
4.44553	43	4.44553	1	4.44553	5	8.74414	28
4.44826	43	4.44826	0	4.44826	1	8.74951	19
4.451	30	4.451	0	4.451	4	8.75488	25
4.45373	39	4.45373	0	4.45373	3	8.76025	33
4.45646	30	4.45646	0	4.45646	2	8.76563	29
4.45919	46	4.45919	0	4.45919	3	8.771	31
4.46192	43	4.46192	0	4.46192	10	8.77637	29
4.46465	49	4.46465	0	4.46465	3	8.78174	33
4.46738	48	4.46738	0	4.46738	7	8.78711	28
4.47011	47	4.47011	0	4.47011	5	8.79248	34
4.47284	37	4.47284	1	4.47284	4	8.79785	27
4.47557	36	4.47557	0	4.47557	3	8.80322	26
4.4783	40	4.4783	0	4.4783	0	8.80859	26
4.48103	39	4.48103	0	4.48103	3	8.81396	18
4.48376	34	4.48376	1	4.48376	4	8.81934	30
4.48649	46	4.48649	0	4.48649	5	8.82471	20
4.48922	47	4.48922	0	4.48922	2	8.83008	28
4.49196	28	4.49196	0	4.49196	6	8.83545	35
4.49469	26	4.49469	0	4.49469	1	8.84082	26
4.49742	40	4.49742	0	4.49742	1	8.84619	20
4.50015	43	4.50015	0	4.50015	4	8.85156	18
4.50288	31	4.50288	0	4.50288	5	8.85693	27
4.50561	36	4.50561	0	4.50561	3	8.8623	27
4.50834	34	4.50834	0	4.50834	2	8.86768	25
4.51107	38	4.51107	0	4.51107	6	8.87305	25
4.5138	35	4.5138	1	4.5138	0	8.87842	23
4.51653	32	4.51653	0	4.51653	1	8.88379	30
4.51926	46	4.51926	0	4.51926	3	8.88916	22
4.52199	38	4.52199	0	4.52199	4	8.89453	33
4.52472	46	4.52472	0	4.52472	1	8.8999	29
4.52745	34	4.52745	0	4.52745	3	8.90527	16
4.53018	48	4.53018	0	4.53018	5	8.91064	28
4.53292	37	4.53292	0	4.53292	4	8.91602	26
4.53565	44	4.53565	0	4.53565	5	8.92139	23
4.53838	36	4.53838	0	4.53838	1	8.92676	29
4.54111	30	4.54111	0	4.54111	2	8.93213	22
4.54384	34	4.54384	0	4.54384	3	8.9375	25
4.54657	36	4.54657	0	4.54657	4	8.94287	28
4.5493	40	4.5493	0	4.5493	5	8.94824	15
4.55203	40	4.55203	0	4.55203	1	8.95361	27
4.55476	45	4.55476	0	4.55476	5	8.95898	20
4.55749	37	4.55749	1	4.55749	4	8.96436	21
4.56022	31	4.56022	0	4.56022	3	8.96973	23
4.56295	44	4.56295	0	4.56295	5	8.9751	39
4.56568	35	4.56568	0	4.56568	3	8.98047	31
4.56841	38	4.56841	0	4.56841	2	8.98584	17
4.57114	37	4.57114	0	4.57114	1	8.99121	19
4.57388	29	4.57388	0	4.57388	7	8.99658	30
4.57661	32	4.57661	0	4.57661	3	9.00195	29
4.57934	38	4.57934	1	4.57934	2	9.00732	25
4.58207	30	4.58207	0	4.58207	7	9.0127	23
4.5848	45	4.5848	0	4.5848	1	9.01807	15
4.58753	23	4.58753	0	4.58753	6	9.02344	21
4.59026	26	4.59026	1	4.59026	5	9.02881	25
4.59299	28	4.59299	0	4.59299	0	9.03418	21
4.59572	34	4.59572	0	4.59572	3	9.03955	38
4.59845	36	4.59845	0	4.59845	4	9.04492	15
4.60118	28	4.60118	0	4.60118	6	9.05029	33
4.60391	35	4.60391	0	4.60391	4	9.05566	22
4.60664	25	4.60664	0	4.60664	1	9.06104	29
4.60937	38	4.60937	1	4.60937	1	9.06641	30
4.61211	40	4.61211	0	4.61211	3	9.07178	30
4.61484	22	4.61484	1	4.61484	1	9.07715	24
4.61757	31	4.61757	0	4.61757	6	9.08252	26
4.6203	32	4.6203	0	4.6203	3	9.08789	22
4.62303	28	4.62303	0	4.62303	5	9.09326	15
4.62576	41	4.62576	0	4.62576	3	9.09863	31
4.62849	26	4.62849	1	4.62849	3	9.104	28
4.63122	35	4.63122	0	4.63122	5	9.10938	23
4.63395	39	4.63395	0	4.63395	2	9.11475	32
4.63668	32	4.63668	0	4.63668	5	9.12012	22
4.63941	27	4.63941	1	4.63941	4	9.12549	23
4.64214	27	4.64214	0	4.64214	1	9.13086	28
4.64487	30	4.64487	0	4.64487	4	9.13623	29
4.6476	27	4.6476	0	4.6476	5	9.1416	24
4.65033	37	4.65033	0	4.65033	4	9.14697	25
4.65307	27	4.65307	1	4.65307	4	9.15234	26
4.6558	44	4.6558	0	4.6558	2	9.15771	27
4.65853	39	4.65853	0	4.65853	6	9.16309	35
4.66126	33	4.66126	0	4.66126	7	9.16846	23
4.66399	28	4.66399	0	4.66399	5	9.17383	20
4.66672	33	4.66672	0	4.66672	4	9.1792	26
4.66945	32	4.66945	1	4.66945	2	9.18457	26
4.67218	34	4.67218	0	4.67218	2	9.18994	24
4.67491	41	4.67491	0	4.67491	3	9.19531	26
4.67764	43	4.67764	1	4.67764	3	9.20068	21
4.68037	32	4.68037	0	4.68037	2	9.20605	24
4.6831	37	4.6831	0	4.6831	3	9.21143	28
4.68583	36	4.68583	0	4.68583	2	9.2168	21
4.68856	36	4.68856	0	4.68856	4	9.22217	18
4.69129	34	4.69129	0	4.69129	3	9.22754	26
4.69403	27	4.69403	1	4.69403	2	9.23291	16
4.69676	29	4.69676	0	4.69676	1	9.23828	26
4.69949	28	4.69949	0	4.69949	2	9.24365	19
4.70222	29	4.70222	0	4.70222	2	9.24902	14
4.70495	31	4.70495	0	4.70495	10	9.25439	27
4.70768	38	4.70768	0	4.70768	4	9.25977	21
4.71041	21	4.71041	0	4.71041	2	9.26514	28
4.71314	38	4.71314	0	4.71314	2	9.27051	30
4.71587	39	4.71587	0	4.71587	5	9.27588	21
4.7186	32	4.7186	0	4.7186	3	9.28125	28
4.72133	42	4.72133	0	4.72133	4	9.28662	27
4.72406	41	4.72406	0	4.72406	4	9.29199	23
4.72679	31	4.72679	0	4.72679	8	9.29736	19
4.72952	30	4.72952	0	4.72952	4	9.30273	30
4.73225	35	4.73225	0	4.73225	2	9.30811	23
4.73499	43	4.73499	0	4.73499	3	9.31348	30
4.73772	39	4.73772	0	4.73772	5	9.31885	26
4.74045	28	4.74045	0	4.74045	4	9.32422	19
4.74318	39	4.74318	0	4.74318	1	9.32959	32
4.74591	35	4.74591	0	4.74591	3	9.33496	18
4.74864	37	4.74864	0	4.74864	3	9.34033	40
4.75137	37	4.75137	0	4.75137	8	9.3457	25
4.7541	37	4.7541	0	4.7541	1	9.35107	32
4.75683	29	4.75683	0	4.75683	1	9.35645	31
4.75956	30	4.75956	0	4.75956	2	9.36182	13
4.76229	38	4.76229	0	4.76229	2	9.36719	20
4.76502	32	4.76502	0	4.76502	0	9.37256	24
4.76775	34	4.76775	0	4.76775	4	9.37793	27
4.77048	27	4.77048	0	4.77048	3	9.3833	23
4.77321	38	4.77321	0	4.77321	4	9.38867	17
4.77595	30	4.77595	1	4.77595	8	9.39404	21
4.77868	32	4.77868	0	4.77868	3	9.39941	21
4.78141	38	4.78141	0	4.78141	2	9.40479	30
4.78414	30	4.78414	0	4.78414	1	9.41016	20
4.78687	34	4.78687	1	4.78687	6	9.41553	20
4.7896	31	4.7896	0	4.7896	4	9.4209	24
4.79233	24	4.79233	0	4.79233	2	9.42627	24
4.79506	41	4.79506	0	4.79506	2	9.43164	22
4.79779	34	4.79779	0	4.79779	3	9.43701	25
4.80052	38	4.80052	1	4.80052	0	9.44238	23
4.80325	20	4.80325	0	4.80325	1	9.44775	21
4.80598	31	4.80598	0	4.80598	5	9.45313	15
4.80871	35	4.80871	0	4.80871	5	9.4585	17
4.81144	29	4.81144	0	4.81144	4	9.46387	25
4.81417	34	4.81417	0	4.81417	2	9.46924	19
4.81691	33	4.81691	0	4.81691	1	9.47461	19
4.81964	30	4.81964	0	4.81964	0	9.47998	14
4.82237	31	4.82237	1	4.82237	4	9.48535	20
4.8251	31	4.8251	0	4.8251	1	9.49072	22
4.82783	38	4.82783	0	4.82783	4	9.49609	25
4.83056	26	4.83056	1	4.83056	4	9.50146	21
4.83329	29	4.83329	0	4.83329	5	9.50684	23
4.83602	23	4.83602	0	4.83602	2	9.51221	25
4.83875	36	4.83875	1	4.83875	4	9.51758	31
4.84148	43	4.84148	0	4.84148	5	9.52295	19
4.84421	36	4.84421	0	4.84421	6	9.52832	24
4.84694	36	4.84694	0	4.84694	5	9.53369	22
4.84967	39	4.84967	0	4.84967	5	9.53906	23
4.8524	25	4.8524	0	4.8524	1	9.54443	22
4.85513	32	4.85513	0	4.85513	3	9.5498	33
4.85787	26	4.85787	0	4.85787	1	9.55518	19
4.8606	36	4.8606	1	4.8606	3	9.56055	18
4.86333	26	4.86333	0	4.86333	6	9.56592	25
4.86606	27	4.86606	0	4.86606	2	9.57129	22
4.86879	33	4.86879	0	4.86879	6	9.57666	17
4.87152	30	4.87152	0	4.87152	2	9.58203	23
4.87425	23	4.87425	0	4.87425	4	9.5874	20
4.87698	18	4.87698	0	4.87698	3	9.59277	19
4.87971	34	4.87971	0	4.87971	2	9.59814	14
4.88244	34	4.88244	0	4.88244	5	9.60352	26
4.88517	37	4.88517	0	4.88517	3	9.60889	23
4.8879	35	4.8879	0	4.8879	5	9.61426	18
4.89063	28	4.89063	0	4.89063	3	9.61963	25
4.89336	34	4.89336	0	4.89336	18	9.625	15
4.89609	32	4.89609	0	4.89609	3	9.63037	29
4.89883	27	4.89883	0	4.89883	3	9.63574	24
4.90156	33	4.90156	0	4.90156	3	9.64111	22
4.90429	28	4.90429	0	4.90429	4	9.64648	23
4.90702	38	4.90702	0	4.90702	2	9.65186	23
4.90975	33	4.90975	0	4.90975	3	9.65723	13
4.91248	35	4.91248	0	4.91248	3	9.6626	27
4.91521	33	4.91521	0	4.91521	3	9.66797	40
4.91794	36	4.91794	0	4.91794	4	9.67334	20
4.92067	36	4.92067	0	4.92067	3	9.67871	22
4.9234	31	4.9234	0	4.9234	1	9.68408	21
4.92613	26	4.92613	0	4.92613	1	9.68945	24
4.92886	33	4.92886	0	4.92886	3	9.69482	17
4.93159	37	4.93159	2	4.93159	2	9.7002	18
4.93432	37	4.93432	0	4.93432	1	9.70557	21
4.93705	22	4.93705	0	4.93705	1	9.71094	12
4.93979	35	4.93979	0	4.93979	5	9.71631	10
4.94252	29	4.94252	0	4.94252	5	9.72168	15
4.94525	26	4.94525	0	4.94525	2	9.72705	20
4.94798	25	4.94798	0	4.94798	4	9.73242	24
4.95071	19	4.95071	0	4.95071	2	9.73779	20
4.95344	25	4.95344	0	4.95344	1	9.74316	19
4.95617	38	4.95617	0	4.95617	2	9.74854	25
4.9589	17	4.9589	0	4.9589	1	9.75391	23
4.96163	29	4.96163	0	4.96163	2	9.75928	17
4.96436	30	4.96436	0	4.96436	3	9.76465	19
4.96709	29	4.96709	0	4.96709	2	9.77002	21
4.96982	29	4.96982	0	4.96982	4	9.77539	23
4.97255	25	4.97255	0	4.97255	1	9.78076	26
4.97528	41	4.97528	0	4.97528	3	9.78613	19
4.97802	24	4.97802	0	4.97802	4	9.7915	24
4.98075	32	4.98075	0	4.98075	4	9.79688	24
4.98348	34	4.98348	0	4.98348	5	9.80225	28
4.98621	33	4.98621	0	4.98621	1	9.80762	16
4.98894	37	4.98894	0	4.98894	5	9.81299	19
4.99167	30	4.99167	0	4.99167	2	9.81836	25
4.9944	34	4.9944	0	4.9944	2	9.82373	25
4.99713	34	4.99713	0	4.99713	4	9.8291	27
4.99986	22	4.99986	0	4.99986	1	9.83447	23
5.00259	30	5.00259	0	5.00259	2	9.83984	26
5.00532	27	5.00532	0	5.00532	3	9.84521	25
5.00805	26	5.00805	0	5.00805	3	9.85059	30
5.01078	27	5.01078	0	5.01078	2	9.85596	27
5.01351	30	5.01351	0	5.01351	3	9.86133	28
5.01624	27	5.01624	0	5.01624	4	9.8667	19
5.01898	32	5.01898	0	5.01898	2	9.87207	26
5.02171	28	5.02171	0	5.02171	4	9.87744	23
5.02444	36	5.02444	0	5.02444	2	9.88281	22
5.02717	24	5.02717	0	5.02717	3	9.88818	22
5.0299	35	5.0299	1	5.0299	4	9.89355	28
5.03263	29	5.03263	0	5.03263	3	9.89893	24
5.03536	35	5.03536	1	5.03536	3	9.9043	19
5.03809	33	5.03809	0	5.03809	4	9.90967	23
5.04082	29	5.04082	0	5.04082	1	9.91504	16
5.04355	31	5.04355	0	5.04355	0	9.92041	28
5.04628	41	5.04628	0	5.04628	2	9.92578	26
5.04901	43	5.04901	0	5.04901	1	9.93115	30
5.05174	31	5.05174	0	5.05174	3	9.93652	19
5.05447	28	5.05447	0	5.05447	7	9.94189	17
5.0572	28	5.0572	0	5.0572	1	9.94727	20
5.05994	26	5.05994	0	5.05994	2	9.95264	15
5.06267	33	5.06267	0	5.06267	1	9.95801	23
5.0654	28	5.0654	0	5.0654	1	9.96338	19
5.06813	37	5.06813	0	5.06813	3	9.96875	24
5.07086	22	5.07086	0	5.07086	3	9.97412	19
5.07359	28	5.07359	0	5.07359	7	9.97949	19
5.07632	33	5.07632	0	5.07632	9	9.98486	19
5.07905	20	5.07905	0	5.07905	2	9.99023	17
5.08178	24	5.08178	0	5.08178	5	9.99561	23
5.08451	25	5.08451	1	5.08451	3	10.001	18
5.08724	30	5.08724	1	5.08724	5	10.0063	18
5.08997	25	5.08997	0	5.08997	7	10.0117	18
5.0927	37	5.0927	0	5.0927	4	10.0171	17
5.09543	29	5.09543	0	5.09543	2	10.0225	16
5.09816	23	5.09816	0	5.09816	4	10.0278	19
5.1009	41	5.1009	1	5.1009	2	10.0332	24
5.10363	22	5.10363	0	5.10363	3	10.0386	24
5.10636	20	5.10636	0	5.10636	1	10.044	19
5.10909	25	5.10909	0	5.10909	1	10.0493	19
5.11182	32	5.11182	0	5.11182	5	10.0547	26
5.11455	19	5.11455	0	5.11455	2	10.0601	13
5.11728	25	5.11728	0	5.11728	3	10.0654	22
5.12001	26	5.12001	1	5.12001	2	10.0708	32
5.12274	25	5.12274	0	5.12274	2	10.0762	24
5.12547	30	5.12547	0	5.12547	1	10.0815	18
5.1282	32	5.1282	0	5.1282	0	10.0869	25
5.13093	32	5.13093	0	5.13093	4	10.0923	15
5.13366	30	5.13366	0	5.13366	5	10.0977	21
5.13639	31	5.13639	0	5.13639	3	10.103	17
5.13912	27	5.13912	0	5.13912	3	10.1084	13
5.14186	24	5.14186	0	5.14186	4	10.1138	18
5.14459	28	5.14459	0	5.14459	3	10.1191	24
5.14732	29	5.14732	0	5.14732	2	10.1245	18
5.15005	28	5.15005	0	5.15005	2	10.1299	23
5.15278	28	5.15278	0	5.15278	1	10.1352	18
5.15551	26	5.15551	0	5.15551	3	10.1406	17
5.15824	26	5.15824	0	5.15824	0	10.146	30
5.16097	23	5.16097	0	5.16097	2	10.1514	17
5.1637	34	5.1637	0	5.1637	3	10.1567	24
5.16643	18	5.16643	0	5.16643	3	10.1621	19
5.16916	18	5.16916	0	5.16916	0	10.1675	17
5.17189	25	5.17189	1	5.17189	4	10.1729	27
5.17462	25	5.17462	0	5.17462	1	10.1782	14
5.17735	26	5.17735	1	5.17735	5	10.1836	15
5.18008	32	5.18008	1	5.18008	6	10.189	20
5.18282	28	5.18282	0	5.18282	4	10.1943	14
5.18555	34	5.18555	0	5.18555	1	10.1997	18
5.18828	37	5.18828	0	5.18828	1	10.2051	18
5.19101	30	5.19101	0	5.19101	2	10.2104	22
5.19374	24	5.19374	0	5.19374	2	10.2158	24
5.19647	27	5.19647	0	5.19647	2	10.2212	22
5.1992	25	5.1992	0	5.1992	3	10.2266	19
5.20193	32	5.20193	0	5.20193	1	10.2319	17
5.20466	31	5.20466	0	5.20466	3	10.2373	21
5.20739	22	5.20739	0	5.20739	2	10.2427	34
5.21012	35	5.21012	0	5.21012	6	10.248	14
5.21285	24	5.21285	0	5.21285	2	10.2534	21
5.21558	24	5.21558	0	5.21558	4	10.2588	22
5.21831	24	5.21831	0	5.21831	5	10.2642	19
5.22104	25	5.22104	1	5.22104	3	10.2695	20
5.22378	20	5.22378	0	5.22378	2	10.2749	14
5.22651	32	5.22651	0	5.22651	1	10.2803	12
5.22924	26	5.22924	0	5.22924	5	10.2856	19
5.23197	35	5.23197	0	5.23197	4	10.291	18
5.2347	34	5.2347	0	5.2347	3	10.2964	17
5.23743	27	5.23743	1	5.23743	2	10.3018	18
5.24016	22	5.24016	0	5.24016	5	10.3071	13
5.24289	31	5.24289	0	5.24289	0	10.3125	21
5.24562	35	5.24562	0	5.24562	5	10.3179	19
5.24835	23	5.24835	0	5.24835	3	10.3232	18
5.25108	20	5.25108	0	5.25108	4	10.3286	14
5.25381	25	5.25381	0	5.25381	4	10.334	15
5.25654	28	5.25654	0	5.25654	4	10.3394	23
5.25927	32	5.25927	0	5.25927	0	10.3447	18
5.262	29	5.262	0	5.262	6	10.3501	16
5.26474	33	5.26474	0	5.26474	1	10.3555	16
5.26747	37	5.26747	0	5.26747	1	10.3608	20
5.2702	25	5.2702	0	5.2702	3	10.3662	15
5.27293	27	5.27293	0	5.27293	3	10.3716	24
5.27566	35	5.27566	0	5.27566	2	10.377	18
5.27839	33	5.27839	0	5.27839	4	10.3823	27
5.28112	18	5.28112	0	5.28112	2	10.3877	11
5.28385	29	5.28385	0	5.28385	2	10.3931	19
5.28658	32	5.28658	0	5.28658	5	10.3984	14
5.28931	31	5.28931	1	5.28931	0	10.4038	21
5.29204	26	5.29204	0	5.29204	1	10.4092	24
5.29477	21	5.29477	0	5.29477	0	10.4146	17
5.2975	30	5.2975	0	5.2975	3	10.4199	15
5.30023	25	5.30023	0	5.30023	3	10.4253	21
5.30297	27	5.30297	0	5.30297	0	10.4307	16
5.3057	29	5.3057	0	5.3057	5	10.436	15
5.30843	24	5.30843	0	5.30843	4	10.4414	13
5.31116	25	5.31116	0	5.31116	1	10.4468	19
5.31389	36	5.31389	0	5.31389	1	10.4521	18
5.31662	30	5.31662	0	5.31662	4	10.4575	12
5.31935	24	5.31935	0	5.31935	1	10.4629	10
5.32208	19	5.32208	0	5.32208	4	10.4683	17
5.32481	37	5.32481	0	5.32481	4	10.4736	17
5.32754	31	5.32754	0	5.32754	5	10.479	16
5.33027	18	5.33027	0	5.33027	1	10.4844	20
5.333	28	5.333	0	5.333	3	10.4898	22
5.33573	29	5.33573	0	5.33573	3	10.4951	16
5.33846	21	5.33846	1	5.33846	5	10.5005	20
5.34119	21	5.34119	0	5.34119	1	10.5059	23
5.34393	16	5.34393	0	5.34393	1	10.5112	21
5.34666	22	5.34666	0	5.34666	3	10.5166	18
5.34939	35	5.34939	0	5.34939	4	10.522	22
5.35212	29	5.35212	0	5.35212	2	10.5273	20
5.35485	23	5.35485	0	5.35485	5	10.5327	24
5.35758	18	5.35758	0	5.35758	3	10.5381	16
5.36031	30	5.36031	0	5.36031	3	10.5435	15
5.36304	22	5.36304	0	5.36304	6	10.5488	7
5.36577	22	5.36577	0	5.36577	4	10.5542	12
5.3685	23	5.3685	0	5.3685	2	10.5596	17
5.37123	25	5.37123	0	5.37123	4	10.5649	16
5.37396	37	5.37396	0	5.37396	3	10.5703	14
5.37669	33	5.37669	1	5.37669	2	10.5757	25
5.37942	29	5.37942	0	5.37942	1	10.581	9
5.38215	20	5.38215	0	5.38215	4	10.5864	17
5.38489	30	5.38489	0	5.38489	3	10.5918	19
5.38762	26	5.38762	0	5.38762	2	10.5972	14
5.39035	32	5.39035	0	5.39035	0	10.6025	18
5.39308	19	5.39308	0	5.39308	2	10.6079	15
5.39581	28	5.39581	0	5.39581	3	10.6133	17
5.39854	17	5.39854	0	5.39854	3	10.6187	24
5.40127	25	5.40127	0	5.40127	2	10.624	23
5.404	26	5.404	1	5.404	2	10.6294	16
5.40673	22	5.40673	0	5.40673	3	10.6348	15
5.40946	26	5.40946	0	5.40946	2	10.6401	19
5.41219	22	5.41219	0	5.41219	1	10.6455	25
5.41492	23	5.41492	0	5.41492	2	10.6509	16
5.41765	16	5.41765	1	5.41765	2	10.6562	13
5.42038	21	5.42038	0	5.42038	3	10.6616	12
5.42311	24	5.42311	0	5.42311	7	10.667	20
5.42585	18	5.42585	0	5.42585	1	10.6724	15
5.42858	19	5.42858	0	5.42858	3	10.6777	22
5.43131	28	5.43131	1	5.43131	0	10.6831	13
5.43404	28	5.43404	0	5.43404	6	10.6885	22
5.43677	30	5.43677	0	5.43677	3	10.6938	17
5.4395	26	5.4395	0	5.4395	3	10.6992	18
5.44223	24	5.44223	0	5.44223	4	10.7046	15
5.44496	28	5.44496	0	5.44496	3	10.71	19
5.44769	20	5.44769	0	5.44769	6	10.7153	21
5.45042	20	5.45042	0	5.45042	2	10.7207	18
5.45315	24	5.45315	0	5.45315	4	10.7261	20
[truncated: 2,099 more rows]

## Sheet: Fig.3f
phosphorescence intensity excited at 280 nm
	Mean	Standard Deviation
AlF3	1462480	77500.1
InCl3	57292	3666.79
CdCl2	2546.67	258.547
Ga2O3	3986470	193418

## Sheet: Fig.3g
lifetime decay profiles of phosphorescent emission
AlCl3		InCl3		CdCl2		Ga2O3
Time (s)	Intensity	Time (s)	Intensity	Time (μs)	Intensity	Time (s)	Intensity
0.00273067	0	0.000341334	22537	0.08333	0	1	739
0.00546134	0	0.000682668	23178	0.16667	4	2	1106
0.00819202	0	0.00102	21793	0.25	7	3	1219
0.0109227	0	0.00137	21105	0.33333	901	4	1365
0.0136534	0	0.00171	20571	0.41667	1128	5	1442
0.016384	0	0.00205	20295	0.5	1128	6	1509
0.0191147	0	0.00239	20076	0.58333	1132	7	1651
0.0218454	0	0.00273	19908	0.66667	1135	8	1634
0.024576	0	0.00307	19822	0.75	1204	9	1606
0.0273067	0	0.00341	19937	0.83333	1197	10	1686
0.0300374	0	0.00375	19731	0.91667	1162	11	1688
0.0327681	0	0.0041	19445	1	1256	12	1737
0.0354987	0	0.00444	19475	1.08334	1185	13	1723
0.0382294	0	0.00478	19333	1.16667	1256	14	1798
0.0409601	0	0.00512	19064	1.25	1244	15	1839
0.0436908	0	0.00546	19002	1.33334	1270	16	1753
0.0464214	0	0.0058	18776	1.41667	1260	17	1838
0.0491521	0	0.00614	19118	1.5	1293	18	1871
0.0518828	0	0.00649	18988	1.58334	1328	19	1847
0.0546134	0	0.00683	18810	1.66667	1269	20	1850
0.0573441	0	0.00717	19081	1.75	1349	21	1810
0.0600748	0	0.00751	18953	1.83334	1326	22	1888
0.0628055	0	0.00785	18905	1.91667	1302	23	1867
0.0655361	0	0.00819	18943	2	1332	24	1839
0.0682668	0	0.00853	18705	2.08334	1435	25	1893
0.0709975	0	0.00887	18562	2.16667	1365	26	1959
0.0737281	0	0.00922	18717	2.25	1432	27	1954
0.0764588	0	0.00956	18747	2.33334	1405	28	2043
0.0791895	0	0.0099	18487	2.41667	1358	29	1948
0.0819202	0	0.01024	18503	2.5	1487	30	2070
0.0846508	0	0.01058	18354	2.58334	1407	31	1915
0.0873815	0	0.01092	18362	2.66667	1421	32	1943
0.0901122	0	0.01126	18403	2.75001	1429	33	1908
0.0928428	0	0.01161	18575	2.83334	1420	34	1929
0.0955735	0	0.01195	18294	2.91667	1471	35	1946
0.0983042	0	0.01229	18376	3.00001	1439	36	1957
0.101035	0	0.01263	18423	3.08334	1447	37	1979
0.103766	0	0.01297	18571	3.16667	1514	38	1904
0.106496	2	0.01331	18208	3.25001	1515	39	2024
0.109227	0	0.01365	18321	3.33334	1477	40	1940
0.111958	0	0.01399	18459	3.41667	1483	41	1933
0.114688	0	0.01434	18301	3.50001	1444	42	2034
0.117419	0	0.01468	18257	3.58334	1538	43	2007
0.12015	0	0.01502	18033	3.66667	1505	44	1945
0.12288	0	0.01536	18265	3.75001	1469	45	1949
0.125611	0	0.0157	18135	3.83334	1514	46	1924
0.128342	0	0.01604	18263	3.91667	1482	47	2061
0.131072	0	0.01638	18022	4.00001	1467	48	2023
0.133803	0	0.01673	18082	4.08334	1487	49	1909
0.136534	0	0.01707	18094	4.16667	1447	50	2017
0.139264	0	0.01741	18218	4.25001	1467	51	1872
0.141995	0	0.01775	17984	4.33334	1561	52	1920
0.144726	0	0.01809	17792	4.41668	1499	53	1982
0.147456	0	0.01843	17983	4.50001	1481	54	2029
0.150187	0	0.01877	17949	4.58334	1502	55	1892
0.152918	0	0.01911	17773	4.66668	1571	56	2002
0.155648	0	0.01946	18044	4.75001	1578	57	1973
0.158379	0	0.0198	17914	4.83334	1603	58	1937
0.16111	0	0.02014	17765	4.91668	1538	59	1998
0.16384	0	0.02048	17928	5.00001	1563	60	2027
0.166571	0	0.02082	17959	5.08334	1557	61	2016
0.169302	0	0.02116	17817	5.16668	1531	62	2023
0.172032	0	0.0215	17796	5.25001	1614	63	1953
0.174763	0	0.02185	18003	5.33334	1619	64	2019
0.177494	0	0.02219	17838	5.41668	1577	65	1957
0.180224	0	0.02253	17902	5.50001	1603	66	1961
0.182955	0	0.02287	17826	5.58334	1563	67	1998
0.185686	1	0.02321	17976	5.66668	1548	68	2001
0.188416	0	0.02355	17905	5.75001	1590	69	1960
0.191147	0	0.02389	17701	5.83334	1646	70	1941
0.193878	0	0.02423	17704	5.91668	1585	71	1942
0.196608	0	0.02458	17779	6.00001	1610	72	2038
0.199339	0	0.02492	17691	6.08335	1581	73	1940
0.20207	0	0.02526	17694	6.16668	1640	74	2028
0.2048	0	0.0256	17753	6.25001	1652	75	2000
0.207531	0	0.02594	18002	6.33335	1667	76	1985
0.210262	0	0.02628	17303	6.41668	1617	77	2119
0.212992	0	0.02662	17551	6.50001	1602	78	1968
0.215723	0	0.02697	17651	6.58335	1562	79	2033
0.218454	0	0.02731	17598	6.66668	1676	80	2034
0.221184	0	0.02765	17769	6.75001	1600	81	2024
0.223915	203	0.02799	17704	6.83335	1635	82	1947
0.226646	2220	0.02833	17594	6.91668	1603	83	2059
0.229376	2142	0.02867	17881	7.00001	1603	84	1933
0.232107	2195	0.02901	17471	7.08335	1627	85	2026
0.234838	2223	0.02935	17633	7.16668	1620	86	2017
0.237568	2265	0.0297	17719	7.25001	1635	87	1977
0.240299	2285	0.03004	17479	7.33335	1667	88	2129
0.24303	2381	0.03038	17373	7.41668	1586	89	2025
0.24576	2400	0.03072	17690	7.50001	1626	90	1986
0.248491	2353	0.03106	17520	7.58335	1670	91	1981
0.251222	2285	0.0314	17447	7.66668	1625	92	2100
0.253952	2408	0.03174	17796	7.75002	1603	93	1900
0.256683	2415	0.03209	17533	7.83335	1662	94	2026
0.259414	2460	0.03243	17469	7.91668	1709	95	2013
0.262145	2429	0.03277	17626	8.00002	1696	96	1939
0.264875	2482	0.03311	17344	8.08335	1698	97	2047
0.267606	2418	0.03345	17526	8.16668	1657	98	1974
0.270337	2458	0.03379	17556	8.25002	1601	99	1926
0.273067	2531	0.03413	17626	8.33335	1588	100	2066
0.275798	2496	0.03447	17611	8.41668	1662	101	1959
0.278529	2624	0.03482	17452	8.50002	1663	102	1903
0.281259	2485	0.03516	17508	8.58335	1718	103	2024
0.28399	2532	0.0355	17529	8.66668	1699	104	1961
0.286721	2580	0.03584	17231	8.75002	1690	105	1994
0.289451	2579	0.03618	17527	8.83335	1639	106	1984
0.292182	2649	0.03652	17376	8.91668	1668	107	1928
0.294913	2531	0.03686	17323	9.00002	1745	108	2050
0.297643	2602	0.03721	17600	9.08335	1657	109	1962
0.300374	2672	0.03755	17583	9.16668	1698	110	1949
0.303105	2629	0.03789	17445	9.25002	1702	111	1962
0.305835	2607	0.03823	17486	9.33335	1732	112	2021
0.308566	2693	0.03857	17705	9.41669	1684	113	1996
0.311297	2643	0.03891	17364	9.50002	1659	114	2062
0.314027	2696	0.03925	17483	9.58335	1761	115	1925
0.316758	2757	0.03959	17527	9.66669	1739	116	2021
0.319489	2670	0.03994	17371	9.75002	1723	117	1954
0.322219	2718	0.04028	17396	9.83335	1751	118	1988
0.32495	2779	0.04062	17515	9.91669	1690	119	1915
0.327681	2695	0.04096	17445	10	1651	120	1859
0.330411	2698	0.0413	17288	10.0833	1715	121	2002
0.333142	2681	0.04164	17585	10.1667	1677	122	1980
0.335873	2764	0.04198	17504	10.25	1668	123	2036
0.338603	2731	0.04233	17151	10.3333	1690	124	1858
0.341334	2673	0.04267	17535	10.4167	1683	125	1962
0.344065	2700	0.04301	17480	10.5	1720	126	1970
0.346795	2833	0.04335	17264	10.5833	1751	127	1924
0.349526	2760	0.04369	17393	10.6667	1702	128	1967
0.352257	2740	0.04403	17446	10.75	1698	129	1981
0.354987	2814	0.04437	17335	10.8333	1770	130	1933
0.357718	2809	0.04471	17540	10.9167	1681	131	1977
0.360449	2787	0.04506	16951	11	1688	132	1962
0.363179	2734	0.0454	17305	11.0834	1767	133	2006
0.36591	2792	0.04574	17133	11.1667	1683	134	2002
0.368641	2872	0.04608	17509	11.25	1776	135	1990
0.371371	2850	0.04642	17152	11.3334	1643	136	1979
0.374102	2744	0.04676	17607	11.4167	1665	137	1973
0.376833	2689	0.0471	17237	11.5	1719	138	2043
0.379563	2858	0.04745	17375	11.5834	1662	139	1954
0.382294	2802	0.04779	17008	11.6667	1744	140	1952
0.385025	2827	0.04813	17437	11.75	1689	141	2058
0.387755	2758	0.04847	17155	11.8334	1726	142	1997
0.390486	2875	0.04881	17271	11.9167	1767	143	2020
0.393217	2682	0.04915	17020	12	1705	144	2003
0.395947	2880	0.04949	17522	12.0834	1700	145	2004
0.398678	2831	0.04983	17489	12.1667	1681	146	1936
0.401409	2857	0.05018	17256	12.25	1737	147	2059
0.404139	2647	0.05052	17434	12.3334	1749	148	1986
0.40687	2790	0.05086	17080	12.4167	1726	149	2031
0.409601	2720	0.0512	17360	12.5	1710	150	2034
0.412331	2869	0.05154	17388	12.5834	1737	151	2025
0.415062	2753	0.05188	17321	12.6667	1671	152	2011
0.417793	2796	0.05222	17162	12.75	1706	153	2010
0.420523	2787	0.05257	17210	12.8334	1748	154	2002
0.423254	2706	0.05291	17616	12.9167	1650	155	2003
0.425985	2736	0.05325	17217	13	1747	156	1944
0.428716	2811	0.05359	17148	13.0834	1723	157	1912
0.431446	2786	0.05393	17190	13.1667	1694	158	1929
0.434177	2809	0.05427	17479	13.25	1717	159	1930
0.436908	2772	0.05461	17410	13.3334	1733	160	1900
0.439638	2810	0.05495	17298	13.4167	1708	161	2042
0.442369	2795	0.0553	17360	13.5	1676	162	1980
0.4451	2786	0.05564	17337	13.5834	1726	163	1979
0.44783	2769	0.05598	17250	13.6667	1761	164	1996
0.450561	2649	0.05632	17114	13.75	1749	165	1993
0.453292	2872	0.05666	17112	13.8334	1666	166	1969
0.456022	2859	0.057	17207	13.9167	1699	167	1943
0.458753	2796	0.05734	17274	14	1658	168	1981
0.461484	2835	0.05769	17039	14.0834	1799	169	1979
0.464214	2809	0.05803	17174	14.1667	1730	170	2009
0.466945	2849	0.05837	17353	14.25	1767	171	2003
0.469676	2846	0.05871	17218	14.3334	1701	172	2072
0.472406	2822	0.05905	17457	14.4167	1692	173	2025
0.475137	2820	0.05939	17230	14.5	1731	174	1932
0.477868	2785	0.05973	17367	14.5834	1741	175	2005
0.480598	2793	0.06007	17344	14.6667	1713	176	1960
0.483329	2809	0.06042	17199	14.75	1823	177	1907
0.48606	2857	0.06076	17122	14.8334	1693	178	1976
0.48879	2810	0.0611	17242	14.9167	1783	179	1955
0.491521	2816	0.06144	16888	15	1785	180	2032
0.494252	2773	0.06178	17107	15.0834	1742	181	2043
0.496982	2923	0.06212	16985	15.1667	1816	182	1988
0.499713	2786	0.06246	17134	15.25	1765	183	2018
0.502444	2794	0.06281	17234	15.3334	1737	184	2018
0.505174	2818	0.06315	17323	15.4167	1712	185	2001
0.507905	2688	0.06349	17347	15.5	1763	186	2048
0.510636	2814	0.06383	17151	15.5834	1769	187	2001
0.513366	2883	0.06417	17243	15.6667	1759	188	1889
0.516097	2755	0.06451	17338	15.75	1760	189	1947
0.518828	2797	0.06485	17381	15.8334	1751	190	2016
0.521558	2820	0.06519	17487	15.9167	1749	191	2063
0.524289	2933	0.06554	17075	16	1751	192	2063
0.52702	2798	0.06588	17220	16.0834	1765	193	2027
0.52975	2907	0.06622	17360	16.1667	1704	194	2010
0.532481	2769	0.06656	17019	16.25	1778	195	1967
0.535212	2830	0.0669	17432	16.3334	1730	196	2037
0.537942	2695	0.06724	17198	16.4167	1697	197	2077
0.540673	2789	0.06758	17420	16.5	1722	198	2003
0.543404	2759	0.06793	17241	16.5834	1728	199	1941
0.546134	2792	0.06827	17065	16.6667	1749	200	2023
0.548865	2770	0.06861	17113	16.75	1772	201	1998
0.551596	2765	0.06895	17213	16.8334	1806	202	1930
0.554326	2746	0.06929	17121	16.9167	1718	203	2039
0.557057	2781	0.06963	17372	17	1695	204	1907
0.559788	2805	0.06997	13772	17.0834	1707	205	1872
0.562518	2723	0.07031	1003	17.1667	1004	206	1015
0.565249	2823	0.07066	869	17.25	749	207	737
0.56798	2762	0.071	915	17.3334	673	208	676
0.57071	2796	0.07134	879	17.4167	679	209	553
0.573441	2700	0.07168	855	17.5	604	210	521
0.576172	2758	0.07202	801	17.5834	649	211	484
0.578902	2761	0.07236	791	17.6667	634	212	406
0.581633	2722	0.0727	829	17.75	600	213	415
0.584364	2849	0.07305	802	17.8334	597	214	373
0.587094	2763	0.07339	746	17.9167	551	215	305
0.589825	2747	0.07373	770	18	575	216	303
0.592556	2802	0.07407	774	18.0834	561	217	307
0.595286	2708	0.07441	760	18.1667	544	218	287
0.598017	2782	0.07475	704	18.25	501	219	276
0.600748	2831	0.07509	723	18.3334	504	220	263
0.603479	2835	0.07543	733	18.4167	494	221	249
0.606209	2781	0.07578	729	18.5	525	222	245
0.60894	2658	0.07612	687	18.5834	490	223	227
0.611671	2679	0.07646	722	18.6667	486	224	234
0.614401	2758	0.0768	682	18.75	492	225	220
0.617132	2743	0.07714	716	18.8334	460	226	194
0.619863	2748	0.07748	695	18.9167	459	227	199
0.622593	2788	0.07782	683	19	435	228	203
0.625324	2734	0.07817	680	19.0834	436	229	210
0.628055	2736	0.07851	663	19.1667	424	230	200
0.630785	2697	0.07885	660	19.25	399	231	194
0.633516	2735	0.07919	646	19.3334	404	232	171
0.636247	2705	0.07953	645	19.4167	416	233	172
0.638977	2751	0.07987	641	19.5	427	234	191
0.641708	2763	0.08021	647	19.5834	366	235	149
0.644439	2738	0.08055	618	19.6667	362	236	162
0.647169	2741	0.0809	610	19.75	378	237	139
0.6499	2704	0.08124	629	19.8334	393	238	142
0.652631	2785	0.08158	626	19.9167	415	239	128
0.655361	2800	0.08192	585	20	401	240	147
0.658092	2689	0.08226	634	20.0834	370	241	134
0.660823	2685	0.0826	617	20.1667	371	242	137
0.663553	2731	0.08294	598	20.25	358	243	135
0.666284	2623	0.08329	569	20.3334	325	244	115
0.669015	2759	0.08363	603	20.4167	365	245	113
0.671745	2740	0.08397	588	20.5	314	246	105
0.674476	2728	0.08431	562	20.5834	327	247	119
0.677207	2754	0.08465	585	20.6667	345	248	118
0.679937	2721	0.08499	546	20.75	329	249	121
0.682668	2679	0.08533	528	20.8334	352	250	92
0.685399	2665	0.08567	584	20.9167	325	251	126
0.688129	2703	0.08602	571	21	335	252	112
0.69086	2632	0.08636	543	21.0834	328	253	104
0.693591	2655	0.0867	540	21.1667	287	254	114
0.696321	2759	0.08704	541	21.25	319	255	119
0.699052	2678	0.08738	544	21.3334	285	256	99
0.701783	2630	0.08772	551	21.4167	285	257	104
0.704513	2641	0.08806	543	21.5	305	258	92
0.707244	2687	0.08841	523	21.5834	283	259	103
0.709975	2657	0.08875	539	21.6667	306	260	100
0.712705	2696	0.08909	519	21.75	297	261	106
0.715436	2777	0.08943	537	21.8334	264	262	92
0.718167	2701	0.08977	507	21.9167	262	263	84
0.720897	2608	0.09011	500	22	275	264	113
0.723628	2721	0.09045	532	22.0834	255	265	91
0.726359	2649	0.09079	494	22.1667	298	266	97
0.729089	2679	0.09114	516	22.25	274	267	89
0.73182	2675	0.09148	544	22.3334	240	268	71
0.734551	2585	0.09182	494	22.4167	241	269	83
0.737281	2608	0.09216	465	22.5	266	270	87
0.740012	2695	0.0925	474	22.5834	233	271	86
0.742743	2588	0.09284	497	22.6667	221	272	78
0.745473	2687	0.09318	470	22.7501	249	273	79
0.748204	2625	0.09353	469	22.8334	221	274	61
0.750935	2690	0.09387	444	22.9167	206	275	88
0.753665	2619	0.09421	476	23.0001	238	276	80
0.756396	2687	0.09455	458	23.0834	265	277	83
0.759127	2573	0.09489	495	23.1667	230	278	84
0.761857	2599	0.09523	456	23.2501	243	279	45
0.764588	2559	0.09557	461	23.3334	211	280	85
0.767319	2620	0.09591	439	23.4167	218	281	79
0.77005	2582	0.09626	451	23.5001	202	282	90
0.77278	2570	0.0966	491	23.5834	232	283	68
0.775511	2549	0.09694	474	23.6667	214	284	58
0.778242	2614	0.09728	455	23.7501	206	285	53
0.780972	2556	0.09762	457	23.8334	207	286	63
0.783703	2185	0.09796	436	23.9167	187	287	81
0.786434	1114	0.0983	484	24.0001	235	288	66
0.789164	1008	0.09865	418	24.0834	214	289	87
0.791895	957	0.09899	453	24.1667	216	290	62
0.794626	992	0.09933	438	24.2501	195	291	72
0.797356	877	0.09967	437	24.3334	205	292	46
0.800087	831	0.10001	417	24.4167	190	293	72
0.802818	842	0.10035	448	24.5001	197	294	49
0.805548	837	0.10069	482	24.5834	197	295	67
0.808279	761	0.10103	419	24.6667	186	296	52
0.81101	779	0.10138	400	24.7501	200	297	53
0.81374	729	0.10172	416	24.8334	210	298	59
0.816471	750	0.10206	430	24.9167	173	299	49
0.819202	716	0.1024	420	25.0001	200	300	52
0.821932	721	0.10274	389	25.0834	188	301	57
0.824663	644	0.10308	407	25.1667	194	302	54
0.827394	637	0.10342	428	25.2501	166	303	59
0.830124	656	0.10377	411	25.3334	166	304	51
0.832855	579	0.10411	374	25.4167	190	305	59
0.835586	566	0.10445	375	25.5001	180	306	46
0.838316	577	0.10479	417	25.5834	173	307	49
0.841047	616	0.10513	393	25.6667	189	308	43
0.843778	574	0.10547	391	25.7501	168	309	53
0.846508	496	0.10581	408	25.8334	148	310	43
0.849239	519	0.10615	372	25.9167	160	311	43
0.85197	518	0.1065	369	26.0001	172	312	45
0.8547	503	0.10684	396	26.0834	164	313	59
0.857431	514	0.10718	396	26.1667	169	314	41
0.860162	501	0.10752	372	26.2501	168	315	49
0.862892	462	0.10786	340	26.3334	150	316	47
0.865623	518	0.1082	368	26.4167	178	317	38
0.868354	456	0.10854	336	26.5001	160	318	43
0.871084	448	0.10889	355	26.5834	171	319	46
0.873815	425	0.10923	348	26.6667	153	320	48
0.876546	406	0.10957	382	26.7501	171	321	50
0.879276	381	0.10991	354	26.8334	192	322	38
0.882007	415	0.11025	378	26.9167	174	323	43
0.884738	370	0.11059	335	27.0001	157	324	45
0.887468	396	0.11093	339	27.0834	149	325	37
0.890199	375	0.11127	381	27.1667	152	326	41
0.89293	377	0.11162	394	27.2501	143	327	44
0.89566	378	0.11196	380	27.3334	134	328	45
0.898391	363	0.1123	375	27.4167	158	329	45
0.901122	336	0.11264	380	27.5001	159	330	41
0.903852	335	0.11298	351	27.5834	160	331	45
0.906583	337	0.11332	360	27.6667	144	332	33
0.909314	314	0.11366	334	27.7501	155	333	41
0.912044	301	0.11401	342	27.8334	131	334	44
0.914775	319	0.11435	346	27.9167	145	335	44
0.917506	315	0.11469	371	28.0001	142	336	49
0.920236	293	0.11503	344	28.0834	138	337	34
0.922967	333	0.11537	356	28.1667	127	338	32
0.925698	267	0.11571	340	28.2501	133	339	44
0.928428	303	0.11605	323	28.3334	119	340	39
0.931159	295	0.11639	336	28.4167	126	341	35
0.93389	297	0.11674	353	28.5001	133	342	35
0.93662	275	0.11708	364	28.5834	130	343	34
0.939351	264	0.11742	312	28.6667	134	344	38
0.942082	288	0.11776	357	28.7501	107	345	42
0.944813	242	0.1181	337	28.8334	145	346	36
0.947543	219	0.11844	337	28.9167	127	347	41
0.950274	228	0.11878	335	29.0001	116	348	32
0.953005	257	0.11913	335	29.0834	111	349	32
0.955735	234	0.11947	334	29.1667	111	350	42
0.958466	248	0.11981	330	29.2501	130	351	46
0.961197	219	0.12015	343	29.3334	135	352	40
0.963927	218	0.12049	311	29.4167	111	353	36
0.966658	232	0.12083	338	29.5001	98	354	30
0.969389	225	0.12117	324	29.5834	120	355	32
0.972119	232	0.12151	310	29.6667	100	356	34
0.97485	204	0.12186	319	29.7501	118	357	31
0.977581	223	0.1222	308	29.8334	115	358	28
0.980311	238	0.12254	317	29.9167	124	359	23
0.983042	218	0.12288	297	30.0001	122	360	39
0.985773	205	0.12322	256	30.0834	110	361	37
0.988503	215	0.12356	345	30.1667	112	362	28
0.991234	153	0.1239	264	30.2501	116	363	31
0.993965	213	0.12425	279	30.3334	107	364	32
0.996695	180	0.12459	290	30.4167	104	365	33
0.999426	190	0.12493	301	30.5001	100	366	28
1.00216	196	0.12527	323	30.5834	118	367	34
1.00489	179	0.12561	303	30.6667	107	368	32
1.00762	176	0.12595	283	30.7501	124	369	33
1.01035	182	0.12629	315	30.8334	105	370	31
1.01308	172	0.12663	279	30.9167	104	371	42
1.01581	185	0.12698	276	31.0001	113	372	35
1.01854	171	0.12732	303	31.0834	115	373	34
1.02127	146	0.12766	285	31.1667	91	374	33
1.024	169	0.128	282	31.2501	104	375	30
1.02673	159	0.12834	297	31.3334	105	376	33
1.02946	165	0.12868	279	31.4167	107	377	35
1.03219	162	0.12902	270	31.5001	93	378	33
1.03492	169	0.12937	273	31.5834	106	379	30
1.03766	145	0.12971	244	31.6667	114	380	25
1.04039	168	0.13005	298	31.7501	90	381	24
1.04312	139	0.13039	268	31.8334	112	382	32
1.04585	144	0.13073	263	31.9167	98	383	28
1.04858	152	0.13107	288	32.0001	105	384	23
1.05131	136	0.13141	319	32.0834	95	385	38
1.05404	142	0.13175	272	32.1667	110	386	31
1.05677	124	0.1321	243	32.2501	99	387	30
1.0595	142	0.13244	270	32.3334	102	388	44
1.06223	133	0.13278	254	32.4167	83	389	33
1.06496	142	0.13312	271	32.5001	89	390	27
1.06769	134	0.13346	258	32.5834	92	391	19
1.07042	121	0.1338	251	32.6667	88	392	28
1.07315	146	0.13414	264	32.7501	98	393	30
1.07588	133	0.13449	254	32.8334	83	394	34
1.07862	149	0.13483	235	32.9167	91	395	22
1.08135	131	0.13517	247	33.0001	93	396	37
1.08408	121	0.13551	249	33.0834	87	397	27
1.08681	120	0.13585	226	33.1667	85	398	31
1.08954	140	0.13619	235	33.2501	87	399	33
1.09227	120	0.13653	270	33.3334	94	400	29
1.095	111	0.13687	250	33.4167	89	401	23
1.09773	122	0.13722	258	33.5001	107	402	28
1.10046	109	0.13756	241	33.5834	81	403	31
1.10319	107	0.1379	261	33.6667	83	404	30
1.10592	126	0.13824	247	33.7501	82	405	27
1.10865	97	0.13858	222	33.8334	100	406	32
1.11138	112	0.13892	238	33.9167	89	407	27
1.11411	95	0.13926	235	34.0001	91	408	24
1.11684	112	0.13961	246	34.0834	81	409	28
1.11958	124	0.13995	270	34.1667	84	410	34
1.12231	109	0.14029	256	34.2501	80	411	33
1.12504	105	0.14063	261	34.3334	68	412	28
1.12777	86	0.14097	261	34.4167	60	413	27
1.1305	96	0.14131	221	34.5001	84	414	24
1.13323	93	0.14165	217	34.5834	99	415	17
1.13596	99	0.14199	226	34.6667	78	416	25
1.13869	107	0.14234	231	34.7501	82	417	21
1.14142	111	0.14268	217	34.8334	81	418	23
1.14415	89	0.14302	215	34.9167	65	419	30
1.14688	89	0.14336	238	35.0001	71	420	27
1.14961	82	0.1437	223	35.0834	82	421	36
1.15234	92	0.14404	240	35.1667	82	422	23
1.15507	81	0.14438	238	35.2501	83	423	22
1.1578	102	0.14473	222	35.3334	66	424	30
1.16054	96	0.14507	241	35.4167	81	425	27
1.16327	93	0.14541	213	35.5001	69	426	18
1.166	81	0.14575	199	35.5834	92	427	21
1.16873	97	0.14609	220	35.6667	84	428	16
1.17146	72	0.14643	198	35.7501	71	429	22
1.17419	84	0.14677	229	35.8334	72	430	21
1.17692	84	0.14711	247	35.9167	73	431	26
1.17965	92	0.14746	232	36.0001	91	432	20
1.18238	87	0.1478	210	36.0834	81	433	24
1.18511	79	0.14814	197	36.1667	60	434	30
1.18784	92	0.14848	231	36.2501	64	435	21
1.19057	73	0.14882	240	36.3334	68	436	24
1.1933	75	0.14916	205	36.4167	65	437	18
1.19603	72	0.1495	225	36.5001	68	438	22
1.19877	79	0.14985	226	36.5834	74	439	21
1.2015	73	0.15019	221	36.6667	75	440	31
1.20423	82	0.15053	181	36.7501	79	441	16
1.20696	64	0.15087	193	36.8334	72	442	19
1.20969	68	0.15121	199	36.9167	74	443	20
1.21242	70	0.15155	225	37.0001	87	444	23
1.21515	76	0.15189	211	37.0834	63	445	18
1.21788	64	0.15223	200	37.1667	65	446	12
1.22061	67	0.15258	198	37.2501	69	447	19
1.22334	82	0.15292	202	37.3334	69	448	29
1.22607	54	0.15326	219	37.4167	55	449	18
1.2288	66	0.1536	181	37.5001	61	450	28
1.23153	61	0.15394	196	37.5834	66	451	16
1.23426	60	0.15428	213	37.6667	56	452	25
1.23699	58	0.15462	189	37.7501	57	453	22
1.23973	71	0.15497	196	37.8334	76	454	14
1.24246	54	0.15531	196	37.9167	68	455	22
1.24519	55	0.15565	209	38.0001	74	456	23
1.24792	61	0.15599	179	38.0834	59	457	22
1.25065	71	0.15633	214	38.1667	59	458	23
1.25338	61	0.15667	191	38.2501	72	459	16
1.25611	54	0.15701	195	38.3334	77	460	23
1.25884	52	0.15735	192	38.4167	53	461	18
1.26157	74	0.1577	168	38.5001	64	462	16
1.2643	64	0.15804	197	38.5834	55	463	20
1.26703	41	0.15838	170	38.6667	62	464	18
1.26976	60	0.15872	175	38.7501	74	465	23
1.27249	55	0.15906	178	38.8334	52	466	17
1.27522	53	0.1594	202	38.9167	59	467	23
1.27795	59	0.15974	208	39.0001	55	468	14
1.28069	46	0.16009	196	39.0834	69	469	25
1.28342	55	0.16043	203	39.1667	68	470	17
1.28615	56	0.16077	184	39.2501	54	471	15
1.28888	58	0.16111	176	39.3334	59	472	16
1.29161	50	0.16145	190	39.4168	51	473	20
1.29434	46	0.16179	166	39.5001	54	474	20
1.29707	43	0.16213	166	39.5834	52	475	26
1.2998	50	0.16247	188	39.6668	58	476	17
1.30253	50	0.16282	181	39.7501	65	477	19
1.30526	42	0.16316	187	39.8334	62	478	17
1.30799	50	0.1635	176	39.9168	57	479	19
1.31072	44	0.16384	174	40.0001	61	480	16
1.31345	61	0.16418	184	40.0834	66	481	18
1.31618	52	0.16452	185	40.1668	52	482	13
1.31891	41	0.16486	182	40.2501	69	483	25
1.32165	48	0.16521	165	40.3334	49	484	19
1.32438	42	0.16555	194	40.4168	60	485	15
1.32711	46	0.16589	161	40.5001	50	486	12
1.32984	52	0.16623	200	40.5834	59	487	20
1.33257	51	0.16657	171	40.6668	70	488	19
1.3353	45	0.16691	189	40.7501	50	489	24
1.33803	31	0.16725	150	40.8334	58	490	15
1.34076	40	0.16759	163	40.9168	43	491	14
1.34349	48	0.16794	162	41.0001	62	492	14
1.34622	45	0.16828	186	41.0834	50	493	23
1.34895	40	0.16862	177	41.1668	44	494	17
1.35168	35	0.16896	158	41.2501	66	495	18
1.35441	36	0.1693	180	41.3334	53	496	13
1.35714	38	0.16964	179	41.4168	44	497	17
1.35987	39	0.16998	183	41.5001	65	498	23
1.36261	51	0.17033	135	41.5834	59	499	19
1.36534	29	0.17067	138	41.6668	50	500	16
1.36807	38	0.17101	171	41.7501	52	501	15
1.3708	37	0.17135	158	41.8334	48	502	18
1.37353	29	0.17169	178	41.9168	48	503	18
1.37626	32	0.17203	167	42.0001	59	504	17
1.37899	29	0.17237	158	42.0834	57	505	11
1.38172	32	0.17272	170	42.1668	50	506	13
1.38445	30	0.17306	160	42.2501	48	507	18
1.38718	31	0.1734	174	42.3334	33	508	18
1.38991	39	0.17374	170	42.4168	48	509	18
1.39264	33	0.17408	140	42.5001	45	510	27
1.39537	22	0.17442	145	42.5834	52	511	14
1.3981	31	0.17476	171	42.6668	54	512	18
1.40083	25	0.1751	151	42.7501	50	513	17
1.40357	29	0.17545	144	42.8334	43	514	12
1.4063	31	0.17579	129	42.9168	45	515	13
1.40903	26	0.17613	164	43.0001	55	516	13
1.41176	26	0.17647	147	43.0834	44	517	17
1.41449	35	0.17681	188	43.1668	46	518	15
1.41722	30	0.17715	158	43.2501	56	519	26
1.41995	38	0.17749	149	43.3334	35	520	20
1.42268	40	0.17784	157	43.4168	43	521	24
1.42541	27	0.17818	169	43.5001	65	522	21
1.42814	15	0.17852	143	43.5834	47	523	23
1.43087	27	0.17886	129	43.6668	49	524	15
1.4336	32	0.1792	162	43.7501	37	525	9
1.43633	29	0.17954	148	43.8334	57	526	11
1.43906	24	0.17988	193	43.9168	51	527	16
1.44179	29	0.18022	144	44.0001	59	528	14
1.44453	31	0.18057	143	44.0834	45	529	12
1.44726	32	0.18091	143	44.1668	50	530	19
1.44999	29	0.18125	155	44.2501	47	531	11
1.45272	33	0.18159	152	44.3334	51	532	13
1.45545	23	0.18193	146	44.4168	45	533	18
1.45818	25	0.18227	147	44.5001	44	534	16
1.46091	20	0.18261	183	44.5834	48	535	13
1.46364	21	0.18296	144	44.6668	50	536	9
1.46637	23	0.1833	145	44.7501	39	537	13
1.4691	27	0.18364	146	44.8334	48	538	17
1.47183	38	0.18398	157	44.9168	47	539	16
1.47456	20	0.18432	122	45.0001	43	540	15
1.47729	25	0.18466	152	45.0834	44	541	9
1.48002	15	0.185	133	45.1668	36	542	18
1.48275	32	0.18534	139	45.2501	41	543	16
1.48549	31	0.18569	164	45.3334	40	544	15
1.48822	35	0.18603	119	45.4168	49	545	11
1.49095	22	0.18637	132	45.5001	38	546	14
1.49368	26	0.18671	140	45.5834	48	547	16
1.49641	24	0.18705	141	45.6668	42	548	12
1.49914	18	0.18739	143	45.7501	48	549	17
1.50187	28	0.18773	124	45.8334	43	550	10
1.5046	34	0.18808	144	45.9168	41	551	18
1.50733	27	0.18842	136	46.0001	34	552	20
1.51006	23	0.18876	136	46.0834	37	553	11
1.51279	28	0.1891	142	46.1668	46	554	14
1.51552	29	0.18944	131	46.2501	48	555	9
1.51825	22	0.18978	131	46.3334	44	556	12
1.52098	25	0.19012	138	46.4168	38	557	17
1.52371	14	0.19046	135	46.5001	32	558	15
1.52645	21	0.19081	128	46.5834	57	559	10
1.52918	25	0.19115	123	46.6668	32	560	10
1.53191	23	0.19149	135	46.7501	46	561	10
1.53464	13	0.19183	135	46.8334	32	562	6
1.53737	11	0.19217	107	46.9168	42	563	25
1.5401	19	0.19251	133	47.0001	35	564	19
1.54283	15	0.19285	116	47.0834	31	565	14
1.54556	28	0.1932	107	47.1668	43	566	16
1.54829	22	0.19354	112	47.2501	38	567	13
1.55102	13	0.19388	129	47.3334	38	568	12
1.55375	25	0.19422	146	47.4168	33	569	12
1.55648	18	0.19456	120	47.5001	40	570	13
1.55921	15	0.1949	105	47.5834	33	571	10
1.56194	31	0.19524	129	47.6668	49	572	18
1.56468	17	0.19558	113	47.7501	48	573	8
1.56741	20	0.19593	124	47.8334	46	574	7
1.57014	17	0.19627	148	47.9168	37	575	16
1.57287	14	0.19661	115	48.0001	27	576	14
1.5756	21	0.19695	119	48.0834	38	577	11
1.57833	8	0.19729	106	48.1668	35	578	14
1.58106	20	0.19763	114	48.2501	25	579	21
1.58379	15	0.19797	136	48.3334	42	580	13
1.58652	23	0.19832	119	48.4168	40	581	13
1.58925	13	0.19866	122	48.5001	41	582	10
1.59198	22	0.199	128	48.5834	44	583	9
1.59471	12	0.19934	117	48.6668	25	584	16
1.59744	24	0.19968	124	48.7501	39	585	17
1.60017	14	0.20002	109	48.8334	41	586	11
1.6029	16	0.20036	126	48.9168	40	587	13
1.60564	19	0.2007	130	49.0001	38	588	12
1.60837	11	0.20105	112	49.0834	28	589	10
1.6111	18	0.20139	120	49.1668	39	590	10
1.61383	20	0.20173	104	49.2501	29	591	11
1.61656	19	0.20207	103	49.3334	37	592	11
1.61929	10	0.20241	115	49.4168	41	593	9
1.62202	17	0.20275	102	49.5001	31	594	10
1.62475	13	0.20309	109	49.5834	36	595	22
1.62748	18	0.20344	137	49.6668	40	596	8
1.63021	15	0.20378	128	49.7501	32	597	8
1.63294	14	0.20412	112	49.8334	32	598	12
1.63567	23	0.20446	101	49.9168	31	599	15
1.6384	18	0.2048	115	50.0001	31	600	18
1.64113	16	0.20514	106	50.0834	34	601	13
1.64386	17	0.20548	109	50.1668	39	602	11
1.6466	14	0.20582	121	50.2501	46	603	9
1.64933	17	0.20617	118	50.3334	33	604	10
1.65206	13	0.20651	117	50.4168	33	605	8
1.65479	17	0.20685	104	50.5001	32	606	5
1.65752	18	0.20719	110	50.5834	39	607	15
1.66025	21	0.20753	113	50.6668	29	608	16
1.66298	15	0.20787	111	50.7501	36	609	12
1.66571	16	0.20821	115	50.8334	33	610	14
1.66844	19	0.20856	115	50.9168	37	611	11
1.67117	18	0.2089	103	51.0001	39	612	6
1.6739	12	0.20924	97	51.0834	35	613	13
1.67663	14	0.20958	99	51.1668	43	614	19
1.67936	15	0.20992	121	51.2501	37	615	12
1.68209	15	0.21026	107	51.3334	32	616	8
1.68482	14	0.2106	105	51.4168	37	617	17
1.68756	19	0.21094	129	51.5001	36	618	8
1.69029	14	0.21129	113	51.5834	35	619	15
1.69302	19	0.21163	97	51.6668	34	620	7
1.69575	20	0.21197	99	51.7501	43	621	3
1.69848	13	0.21231	88	51.8334	38	622	4
1.70121	14	0.21265	97	51.9168	39	623	14
1.70394	15	0.21299	98	52.0001	35	624	9
1.70667	15	0.21333	99	52.0834	40	625	13
1.7094	18	0.21368	106	52.1668	31	626	10
1.71213	13	0.21402	103	52.2501	31	627	11
1.71486	21	0.21436	94	52.3334	44	628	14
1.71759	17	0.2147	96	52.4168	36	629	6
1.72032	10	0.21504	98	52.5001	31	630	8
1.72305	9	0.21538	102	52.5834	36	631	11
1.72578	10	0.21572	105	52.6668	31	632	10
1.72852	11	0.21606	113	52.7501	29	633	10
1.73125	11	0.21641	91	52.8334	39	634	11
1.73398	14	0.21675	86	52.9168	26	635	9
1.73671	16	0.21709	101	53.0001	29	636	8
1.73944	15	0.21743	105	53.0834	36	637	10
1.74217	13	0.21777	107	53.1668	33	638	9
1.7449	18	0.21811	105	53.2501	32	639	5
1.74763	12	0.21845	93	53.3334	43	640	8
1.75036	14	0.2188	93	53.4168	36	641	8
1.75309	14	0.21914	102	53.5001	36	642	19
1.75582	17	0.21948	94	53.5834	32	643	11
1.75855	11	0.21982	97	53.6668	27	644	4
1.76128	12	0.22016	104	53.7501	25	645	8
1.76401	13	0.2205	97	53.8334	37	646	9
1.76674	15	0.22084	76	53.9168	29	647	10
1.76948	9	0.22118	102	54.0001	22	648	12
1.77221	4	0.22153	88	54.0834	35	649	15
1.77494	3	0.22187	94	54.1668	30	650	9
1.77767	10	0.22221	93	54.2501	47	651	15
1.7804	14	0.22255	86	54.3334	31	652	3
1.78313	11	0.22289	109	54.4168	32	653	11
1.78586	13	0.22323	108	54.5001	30	654	12
1.78859	11	0.22357	73	54.5834	29	655	14
1.79132	12	0.22392	86	54.6668	30	656	14
1.79405	10	0.22426	86	54.7501	30	657	10
1.79678	10	0.2246	77	54.8334	24	658	12
1.79951	13	0.22494	105	54.9168	38	659	14
1.80224	8	0.22528	90	55.0001	43	660	14
1.80497	11	0.22562	95	55.0834	30	661	9
1.8077	4	0.22596	95	55.1668	34	662	8
1.81044	13	0.2263	98	55.2501	40	663	11
1.81317	9	0.22665	106	55.3334	31	664	12
1.8159	15	0.22699	112	55.4168	24	665	11
1.81863	7	0.22733	84	55.5001	33	666	9
1.82136	11	0.22767	78	55.5834	27	667	4
1.82409	10	0.22801	99	55.6668	23	668	5
1.82682	10	0.22835	93	55.7501	37	669	11
1.82955	15	0.22869	97	55.8334	32	670	11
1.83228	15	0.22904	89	55.9168	44	671	10
1.83501	7	0.22938	84	56.0001	34	672	7
1.83774	7	0.22972	106	56.0834	22	673	16
1.84047	5	0.23006	86	56.1668	21	674	9
1.8432	14	0.2304	95	56.2501	37	675	9
1.84593	4	0.23074	92	56.3334	27	676	3
1.84866	9	0.23108	99	56.4168	38	677	11
1.8514	10	0.23142	87	56.5001	27	678	8
1.85413	6	0.23177	97	56.5834	31	679	8
1.85686	11	0.23211	86	56.6668	37	680	7
1.85959	12	0.23245	91	56.7501	35	681	15
1.86232	12	0.23279	95	56.8334	23	682	9
1.86505	15	0.23313	106	56.9168	27	683	11
1.86778	12	0.23347	65	57.0001	29	684	7
1.87051	12	0.23381	97	57.0834	25	685	11
1.87324	14	0.23416	78	57.1668	29	686	12
1.87597	10	0.2345	85	57.2501	26	687	10
1.8787	9	0.23484	85	57.3334	30	688	7
1.88143	10	0.23518	84	57.4168	39	689	8
1.88416	9	0.23552	80	57.5001	28	690	13
1.88689	4	0.23586	77	57.5834	24	691	8
1.88963	6	0.2362	92	57.6668	27	692	10
1.89236	11	0.23654	85	57.7501	41	693	6
1.89509	4	0.23689	70	57.8334	22	694	14
1.89782	9	0.23723	78	57.9168	34	695	9
1.90055	10	0.23757	79	58.0001	38	696	7
1.90328	5	0.23791	91	58.0834	25	697	9
1.90601	7	0.23825	76	58.1668	22	698	6
1.90874	5	0.23859	82	58.2501	19	699	11
1.91147	4	0.23893	72	58.3334	21	700	7
1.9142	7	0.23928	89	58.4168	31	701	12
1.91693	8	0.23962	88	58.5001	28	702	9
1.91966	8	0.23996	68	58.5834	24	703	3
1.92239	6	0.2403	77	58.6668	33	704	14
1.92512	1	0.24064	93	58.7501	27	705	3
1.92785	6	0.24098	85	58.8334	21	706	9
1.93059	12	0.24132	79	58.9168	31	707	10
1.93332	10	0.24166	75	59.0001	22	708	7
1.93605	6	0.24201	75	59.0834	16	709	6
1.93878	7	0.24235	78	59.1668	29	710	7
1.94151	12	0.24269	89	59.2501	22	711	5
1.94424	10	0.24303	83	59.3334	26	712	4
1.94697	7	0.24337	71	59.4168	33	713	8
1.9497	10	0.24371	71	59.5001	20	714	5
1.95243	5	0.24405	93	59.5834	31	715	10
1.95516	4	0.2444	89	59.6668	29	716	11
1.95789	5	0.24474	79	59.7501	25	717	13
1.96062	9	0.24508	77	59.8334	25	718	4
1.96335	3	0.24542	64	59.9168	19	719	11
1.96608	8	0.24576	74	60.0001	30	720	7
1.96881	8	0.2461	79	60.0834	25	721	8
1.97155	5	0.24644	69	60.1668	23	722	6
1.97428	6	0.24678	78	60.2501	25	723	11
1.97701	8	0.24713	61	60.3334	33	724	6
1.97974	7	0.24747	67	60.4168	23	725	11
1.98247	9	0.24781	78	60.5001	29	726	17
1.9852	3	0.24815	73	60.5834	31	727	6
1.98793	8	0.24849	65	60.6668	34	728	8
1.99066	4	0.24883	76	60.7501	22	729	11
1.99339	6	0.24917	84	60.8334	31	730	10
1.99612	5	0.24952	67	60.9168	24	731	5
1.99885	7	0.24986	68	61.0001	31	732	9
2.00158	6	0.2502	75	61.0835	26	733	7
2.00431	10	0.25054	60	61.1668	34	734	9
2.00704	6	0.25088	83	61.2501	33	735	10
2.00977	11	0.25122	79	61.3335	25	736	6
2.01251	7	0.25156	83	61.4168	32	737	10
2.01524	4	0.2519	79	61.5001	18	738	4
2.01797	7	0.25225	80	61.5835	30	739	9
2.0207	6	0.25259	73	61.6668	22	740	11
2.02343	6	0.25293	67	61.7501	27	741	6
2.02616	12	0.25327	76	61.8335	24	742	12
2.02889	8	0.25361	64	61.9168	29	743	8
2.03162	7	0.25395	71	62.0001	27	744	7
2.03435	8	0.25429	67	62.0835	28	745	17
2.03708	8	0.25464	63	62.1668	23	746	14
2.03981	5	0.25498	61	62.2501	24	747	9
2.04254	7	0.25532	67	62.3335	26	748	8
2.04527	3	0.25566	99	62.4168	20	749	14
2.048	5	0.256	65	62.5001	28	750	10
2.05073	5	0.25634	72	62.5835	21	751	11
2.05347	6	0.25668	62	62.6668	29	752	9
2.0562	8	0.25702	75	62.7501	30	753	9
2.05893	7	0.25737	67	62.8335	20	754	11
2.06166	6	0.25771	64	62.9168	22	755	5
2.06439	4	0.25805	61	63.0001	26	756	10
2.06712	6	0.25839	70	63.0835	19	757	8
2.06985	2	0.25873	69	63.1668	19	758	7
2.07258	9	0.25907	60	63.2501	25	759	11
2.07531	1	0.25941	72	63.3335	24	760	12
2.07804	6	0.25976	60	63.4168	21	761	8
2.08077	9	0.2601	59	63.5001	18	762	8
2.0835	7	0.26044	78	63.5835	18	763	15
2.08623	4	0.26078	56	63.6668	29	764	13
2.08896	5	0.26112	67	63.7501	21	765	8
2.09169	7	0.26146	76	63.8335	22	766	8
2.09443	7	0.2618	64	63.9168	28	767	14
2.09716	7	0.26214	54	64.0001	22	768	11
2.09989	12	0.26249	70	64.0835	23	769	9
2.10262	4	0.26283	61	64.1668	22	770	9
2.10535	5	0.26317	75	64.2501	31	771	6
2.10808	6	0.26351	64	64.3335	18	772	5
2.11081	5	0.26385	61	64.4168	29	773	9
2.11354	4	0.26419	65	64.5001	32	774	9
2.11627	7	0.26453	66	64.5835	28	775	7
2.119	6	0.26488	73	64.6668	22	776	12
2.12173	2	0.26522	72	64.7501	20	777	5
2.12446	5	0.26556	47	64.8335	20	778	7
2.12719	9	0.2659	65	64.9168	23	779	8
2.12992	7	0.26624	64	65.0001	30	780	9
2.13265	3	0.26658	69	65.0835	28	781	3
2.13539	3	0.26692	58	65.1668	29	782	10
2.13812	4	0.26726	62	65.2501	20	783	5
2.14085	4	0.26761	63	65.3335	20	784	4
2.14358	4	0.26795	70	65.4168	20	785	8
2.14631	4	0.26829	58	65.5001	28	786	11
2.14904	1	0.26863	67	65.5835	21	787	10
2.15177	5	0.26897	62	65.6668	21	788	6
2.1545	2	0.26931	72	65.7501	21	789	5
2.15723	5	0.26965	48	65.8335	27	790	7
2.15996	2	0.27	51	65.9168	24	791	6
2.16269	5	0.27034	74	66.0001	25	792	9
2.16542	1	0.27068	65	66.0835	20	793	3
2.16815	7	0.27102	58	66.1668	24	794	5
2.17088	6	0.27136	67	66.2501	21	795	6
2.17361	9	0.2717	57	66.3335	15	796	5
2.17635	6	0.27204	51	66.4168	21	797	4
2.17908	6	0.27238	54	66.5001	17	798	10
2.18181	2	0.27273	65	66.5835	18	799	8
2.18454	4	0.27307	58	66.6668	24	800	6
2.18727	2	0.27341	81	66.7501	14	801	8
2.19	7	0.27375	68	66.8335	18	802	9
2.19273	4	0.27409	58	66.9168	14	803	8
2.19546	6	0.27443	59	67.0001	21	804	7
2.19819	4	0.27477	71	67.0835	22	805	7
2.20092	3	0.27512	55	67.1668	26	806	5
2.20365	9	0.27546	72	67.2501	21	807	7
2.20638	7	0.2758	64	67.3335	18	808	12
2.20911	4	0.27614	56	67.4168	20	809	9
2.21184	3	0.27648	54	67.5001	19	810	15
2.21457	1	0.27682	61	67.5835	27	811	12
2.21731	2	0.27716	50	67.6668	24	812	13
2.22004	5	0.2775	72	67.7501	20	813	11
2.22277	8	0.27785	64	67.8335	13	814	4
2.2255	8	0.27819	50	67.9168	22	815	8
2.22823	3	0.27853	60	68.0001	19	816	5
2.23096	6	0.27887	53	68.0835	21	817	17
2.23369	4	0.27921	51	68.1668	22	818	7
2.23642	3	0.27955	46	68.2501	20	819	8
2.23915	7	0.27989	54	68.3335	24	820	7
2.24188	3	0.28024	55	68.4168	17	821	6
2.24461	6	0.28058	48	68.5001	22	822	11
2.24734	4	0.28092	52	68.5835	18	823	9
2.25007	3	0.28126	57	68.6668	33	824	8
2.2528	6	0.2816	54	68.7501	15	825	8
2.25554	2	0.28194	81	68.8335	19	826	9
2.25827	5	0.28228	59	68.9168	25	827	9
2.261	4	0.28262	55	69.0001	20	828	7
2.26373	2	0.28297	55	69.0835	23	829	7
2.26646	3	0.28331	49	69.1668	24	830	13
2.26919	1	0.28365	54	69.2501	25	831	9
2.27192	5	0.28399	63	69.3335	26	832	9
2.27465	2	0.28433	53	69.4168	17	833	7
2.27738	1	0.28467	44	69.5001	23	834	10
2.28011	2	0.28501	50	69.5835	33	835	7
2.28284	5	0.28536	55	69.6668	23	836	2
2.28557	5	0.2857	41	69.7501	28	837	1
2.2883	5	0.28604	58	69.8335	15	838	7
2.29103	5	0.28638	59	69.9168	25	839	6
2.29376	3	0.28672	47	70.0001	18	840	16
2.2965	4	0.28706	53	70.0835	24	841	10
2.29923	3	0.2874	56	70.1668	16	842	10
2.30196	1	0.28774	50	70.2501	20	843	9
2.30469	6	0.28809	52	70.3335	18	844	4
2.30742	5	0.28843	53	70.4168	28	845	5
2.31015	3	0.28877	58	70.5001	16	846	10
2.31288	4	0.28911	64	70.5835	12	847	12
2.31561	2	0.28945	54	70.6668	23	848	13
2.31834	2	0.28979	37	70.7501	28	849	11
2.32107	1	0.29013	52	70.8335	16	850	5
2.3238	3	0.29048	65	70.9168	22	851	6
2.32653	3	0.29082	49	71.0001	14	852	7
2.32926	4	0.29116	48	71.0835	17	853	7
2.33199	2	0.2915	52	71.1668	19	854	6
2.33472	2	0.29184	41	71.2501	12	855	8
2.33746	5	0.29218	53	71.3335	22	856	4
2.34019	1	0.29252	45	71.4168	18	857	5
2.34292	3	0.29286	39	71.5001	18	858	1
2.34565	4	0.29321	45	71.5835	17	859	6
2.34838	1	0.29355	53	71.6668	18	860	5
2.35111	2	0.29389	53	71.7501	17	861	10
2.35384	2	0.29423	47	71.8335	19	862	8
2.35657	4	0.29457	41	71.9168	21	863	5
2.3593	2	0.29491	33	72.0001	16	864	6
2.36203	3	0.29525	41	72.0835	22	865	3
2.36476	3	0.2956	47	72.1668	13	866	3
2.36749	7	0.29594	59	72.2501	14	867	2
2.37022	5	0.29628	56	72.3335	15	868	6
2.37295	2	0.29662	55	72.4168	16	869	10
2.37568	4	0.29696	48	72.5001	22	870	8
2.37842	2	0.2973	58	72.5835	17	871	7
2.38115	3	0.29764	44	72.6668	19	872	9
2.38388	4	0.29798	52	72.7502	32	873	1
2.38661	4	0.29833	31	72.8335	17	874	9
2.38934	2	0.29867	46	72.9168	15	875	8
2.39207	2	0.29901	44	73.0002	16	876	5
2.3948	2	0.29935	43	73.0835	15	877	5
2.39753	4	0.29969	43	73.1668	15	878	9
2.40026	3	0.30003	45	73.2502	16	879	11
2.40299	3	0.30037	65	73.3335	14	880	12
2.40572	2	0.30072	44	73.4168	16	881	3
2.40845	3	0.30106	54	73.5002	14	882	8
2.41118	3	0.3014	44	73.5835	18	883	7
2.41391	3	0.30174	51	73.6668	23	884	9
2.41664	2	0.30208	47	73.7502	16	885	6
2.41938	3	0.30242	43	73.8335	20	886	7
2.42211	2	0.30276	58	73.9168	19	887	5
2.42484	4	0.3031	53	74.0002	18	888	4
2.42757	6	0.30345	48	74.0835	21	889	6
2.4303	3	0.30379	40	74.1668	22	890	8
2.43303	3	0.30413	38	74.2502	20	891	7
2.43576	3	0.30447	46	74.3335	18	892	7
2.43849	5	0.30481	40	74.4168	13	893	5
2.44122	2	0.30515	45	74.5002	16	894	5
2.44395	0	0.30549	41	74.5835	19	895	8
2.44668	0	0.30584	41	74.6668	19	896	3
2.44941	2	0.30618	46	74.7502	24	897	5
2.45214	2	0.30652	31	74.8335	17	898	7
2.45487	3	0.30686	58	74.9168	27	899	8
2.4576	3	0.3072	45	75.0002	20	900	7
2.46034	3	0.30754	41	75.0835	23	901	2
2.46307	6	0.30788	37	75.1668	12	902	11
2.4658	3	0.30822	45	75.2502	16	903	5
2.46853	0	0.30857	40	75.3335	12	904	2
2.47126	2	0.30891	53	75.4168	21	905	4
2.47399	3	0.30925	47	75.5002	15	906	4
2.47672	3	0.30959	46	75.5835	23	907	6
2.47945	1	0.30993	38	75.6668	22	908	11
2.48218	7	0.31027	52	75.7502	22	909	6
2.48491	4	0.31061	34	75.8335	17	910	6
2.48764	2	0.31096	36	75.9168	21	911	6
2.49037	2	0.3113	47	76.0002	12	912	5
2.4931	3	0.31164	43	76.0835	16	913	9
2.49583	3	0.31198	45	76.1668	20	914	5
2.49856	1	0.31232	48	76.2502	22	915	5
2.5013	1	0.31266	50	76.3335	19	916	3
2.50403	5	0.313	44	76.4168	19	917	6
2.50676	7	0.31334	46	76.5002	17	918	7
2.50949	1	0.31369	48	76.5835	21	919	3
2.51222	1	0.31403	45	76.6668	19	920	6
2.51495	0	0.31437	39	76.7502	10	921	9
2.51768	5	0.31471	45	76.8335	13	922	5
2.52041	1	0.31505	44	76.9168	13	923	6
2.52314	1	0.31539	53	77.0002	21	924	3
2.52587	2	0.31573	35	77.0835	16	925	6
2.5286	0	0.31608	51	77.1668	20	926	4
2.53133	1	0.31642	32	77.2502	19	927	6
2.53406	2	0.31676	38	77.3335	20	928	13
2.53679	1	0.3171	42	77.4168	20	929	9
2.53952	4	0.31744	46	77.5002	21	930	1
2.54226	6	0.31778	41	77.5835	13	931	7
2.54499	4	0.31812	40	77.6668	13	932	4
2.54772	2	0.31846	39	77.7502	12	933	6
2.55045	3	0.31881	42	77.8335	18	934	6
2.55318	2	0.31915	41	77.9168	26	935	7
2.55591	0	0.31949	34	78.0002	14	936	3
2.55864	0	0.31983	47	78.0835	19	937	5
2.56137	0	0.32017	36	78.1668	31	938	7
2.5641	5	0.32051	45	78.2502	21	939	5
2.56683	3	0.32085	35	78.3335	16	940	6
2.56956	2	0.3212	32	78.4168	20	941	3
2.57229	3	0.32154	41	78.5002	17	942	2
2.57502	4	0.32188	33	78.5835	14	943	5
2.57775	4	0.32222	44	78.6668	13	944	4
2.58049	1	0.32256	49	78.7502	20	945	6
2.58322	2	0.3229	43	78.8335	16	946	8
2.58595	0	0.32324	35	78.9168	12	947	4
2.58868	1	0.32358	36	79.0002	26	948	8
2.59141	1	0.32393	42	79.0835	8	949	4
2.59414	1	0.32427	44	79.1668	18	950	4
2.59687	1	0.32461	32	79.2502	16	951	3
2.5996	3	0.32495	35	79.3335	16	952	6
2.60233	3	0.32529	34	79.4168	19	953	8
2.60506	4	0.32563	42	79.5002	18	954	7
2.60779	0	0.32597	36	79.5835	16	955	2
2.61052	1	0.32632	46	79.6668	17	956	4
2.61325	1	0.32666	43	79.7502	16	957	7
2.61598	3	0.327	37	79.8335	19	958	10
2.61871	1	0.32734	27	79.9168	22	959	13
2.62145	2	0.32768	45	80.0002	10	960	4
2.62418	2	0.32802	37	80.0835	19	961	5
2.62691	1	0.32836	34	80.1668	19	962	3
2.62964	2	0.3287	39	80.2502	16	963	8
2.63237	2	0.32905	36	80.3335	19	964	10
2.6351	6	0.32939	42	80.4168	26	965	6
2.63783	2	0.32973	32	80.5002	16	966	4
2.64056	0	0.33007	45	80.5835	16	967	5
2.64329	2	0.33041	38	80.6668	18	968	2
2.64602	1	0.33075	35	80.7502	19	969	8
2.64875	2	0.33109	23	80.8335	10	970	4
2.65148	4	0.33144	31	80.9168	15	971	7
2.65421	2	0.33178	28	81.0002	11	972	7
2.65694	2	0.33212	38	81.0835	16	973	7
2.65967	1	0.33246	33	81.1668	18	974	10
2.66241	0	0.3328	34	81.2502	18	975	2
2.66514	3	0.33314	43	81.3335	15	976	0
2.66787	2	0.33348	44	81.4168	11	977	2
2.6706	1	0.33382	30	81.5002	17	978	9
2.67333	4	0.33417	43	81.5835	18	979	9
2.67606	1	0.33451	36	81.6668	13	980	1
2.67879	2	0.33485	30	81.7502	12	981	5
2.68152	2	0.33519	47	81.8335	24	982	8
2.68425	2	0.33553	37	81.9168	12	983	6
2.68698	0	0.33587	33	82.0002	12	984	4
2.68971	3	0.33621	33	82.0835	26	985	6
2.69244	0	0.33656	35	82.1668	20	986	6
2.69517	1	0.3369	31	82.2502	15	987	4
2.6979	1	0.33724	34	82.3335	13	988	7
2.70063	4	0.33758	34	82.4168	11	989	4
2.70337	2	0.33792	31	82.5002	10	990	7
2.7061	2	0.33826	30	82.5835	11	991	6
2.70883	3	0.3386	29	82.6668	12	992	7
2.71156	2	0.33894	33	82.7502	9	993	10
2.71429	1	0.33929	30	82.8335	11	994	1
2.71702	4	0.33963	48	82.9168	16	995	9
2.71975	0	0.33997	32	83.0002	16	996	2
2.72248	2	0.34031	29	83.0835	15	997	6
2.72521	3	0.34065	29	83.1668	11	998	3
2.72794	0	0.34099	30	83.2502	13	999	8
2.73067	1	0.34133	23	83.3335	9	1000	5
2.7334	1	0.34168	26	83.4168	14	1001	3
2.73613	0	0.34202	29	83.5002	9	1002	3
2.73886	1	0.34236	33	83.5835	12	1003	3
2.74159	0	0.3427	37	83.6668	16	1004	6
2.74433	1	0.34304	33	83.7502	21	1005	4
2.74706	2	0.34338	31	83.8335	12	1006	3
2.74979	2	0.34372	24	83.9168	7	1007	11
2.75252	3	0.34406	37	84.0002	16	1008	3
2.75525	1	0.34441	33	84.0835	14	1009	8
2.75798	1	0.34475	33	84.1668	15	1010	3
2.76071	2	0.34509	25	84.2502	23	1011	6
2.76344	0	0.34543	29	84.3335	12	1012	7
2.76617	4	0.34577	32	84.4168	14	1013	8
2.7689	3	0.34611	34	84.5002	10	1014	5
2.77163	3	0.34645	32	84.5835	16	1015	7
2.77436	1	0.3468	35	84.6668	16	1016	5
2.77709	1	0.34714	36	84.7502	18	1017	6
2.77982	3	0.34748	52	84.8335	10	1018	3
2.78255	3	0.34782	29	84.9168	12	1019	7
2.78529	2	0.34816	41	85.0002	19	1020	10
2.78802	3	0.3485	33	85.0835	16	1021	2
2.79075	3	0.34884	34	85.1668	8	1022	3
2.79348	0	0.34918	34	85.2502	14	1023	5
2.79621	0	0.34953	29	85.3335	21	1024	3
2.79894	2	0.34987	31	85.4168	15	1025	3
2.80167	0	0.35021	33	85.5002	11	1026	5
2.8044	4	0.35055	30	85.5835	13	1027	4
2.80713	6	0.35089	33	85.6668	10	1028	9
2.80986	2	0.35123	35	85.7502	11	1029	8
2.81259	2	0.35157	22	85.8335	18	1030	3
2.81532	1	0.35192	33	85.9168	13	1031	5
2.81805	0	0.35226	37	86.0002	9	1032	6
2.82078	4	0.3526	30	86.0835	3	1033	3
2.82351	0	0.35294	32	86.1668	8	1034	2
2.82625	2	0.35328	32	86.2502	15	1035	5
2.82898	2	0.35362	32	86.3335	10	1036	7
2.83171	1	0.35396	27	86.4168	17	1037	3
2.83444	3	0.3543	26	86.5002	12	1038	6
2.83717	2	0.35465	22	86.5835	15	1039	5
2.8399	1	0.35499	33	86.6668	13	1040	4
2.84263	1	0.35533	30	86.7502	15	1041	8
2.84536	1	0.35567	24	86.8335	18	1042	6
2.84809	1	0.35601	26	86.9168	14	1043	7
2.85082	1	0.35635	32	87.0002	19	1044	12
2.85355	2	0.35669	27	87.0835	12	1045	7
2.85628	0	0.35704	27	87.1668	18	1046	8
2.85901	2	0.35738	30	87.2502	18	1047	4
2.86174	0	0.35772	31	87.3335	12	1048	8
2.86447	1	0.35806	27	87.4168	11	1049	7
2.86721	3	0.3584	31	87.5002	13	1050	4
2.86994	2	0.35874	26	87.5835	14	1051	6
2.87267	1	0.35908	33	87.6668	11	1052	3
2.8754	4	0.35942	20	87.7502	15	1053	1
2.87813	3	0.35977	29	87.8335	22	1054	3
2.88086	2	0.36011	29	87.9168	9	1055	8
2.88359	1	0.36045	40	88.0002	12	1056	8
2.88632	0	0.36079	35	88.0835	12	1057	0
2.88905	3	0.36113	35	88.1668	9	1058	5
2.89178	0	0.36147	33	88.2502	16	1059	8
2.89451	2	0.36181	33	88.3335	6	1060	6
2.89724	0	0.36216	23	88.4168	15	1061	2
2.89997	1	0.3625	29	88.5002	21	1062	3
2.9027	0	0.36284	28	88.5835	13	1063	3
2.90544	1	0.36318	25	88.6668	17	1064	5
2.90817	1	0.36352	27	88.7502	10	1065	5
2.9109	0	0.36386	20	88.8335	14	1066	1
2.91363	1	0.3642	34	88.9168	22	1067	2
2.91636	1	0.36454	33	89.0002	12	1068	9
2.91909	0	0.36489	19	89.0835	13	1069	2
2.92182	1	0.36523	23	89.1668	14	1070	5
2.92455	1	0.36557	28	89.2502	13	1071	7
2.92728	1	0.36591	32	89.3335	15	1072	1
2.93001	2	0.36625	31	89.4168	17	1073	2
2.93274	2	0.36659	27	89.5002	13	1074	4
2.93547	2	0.36693	30	89.5835	16	1075	1
2.9382	0	0.36728	32	89.6668	15	1076	5
2.94093	0	0.36762	27	89.7502	13	1077	1
2.94366	1	0.36796	40	89.8335	12	1078	4
2.9464	0	0.3683	32	89.9168	12	1079	6
2.94913	2	0.36864	26	90.0002	8	1080	7
2.95186	0	0.36898	26	90.0835	19	1081	6
2.95459	0	0.36932	36	90.1668	12	1082	1
2.95732	0	0.36966	24	90.2502	21	1083	2
2.96005	0	0.37001	30	90.3335	15	1084	8
2.96278	0	0.37035	31	90.4168	11	1085	3
2.96551	1	0.37069	30	90.5002	13	1086	4
2.96824	2	0.37103	21	90.5835	13	1087	4
2.97097	1	0.37137	24	90.6668	18	1088	5
2.9737	1	0.37171	34	90.7502	15	1089	8
2.97643	1	0.37205	32	90.8335	8	1090	7
2.97916	0	0.3724	27	90.9168	10	1091	5
2.98189	3	0.37274	30	91.0002	13	1092	7
2.98462	2	0.37308	31	91.0835	12	1093	6
2.98736	0	0.37342	31	91.1668	14	1094	3
2.99009	0	0.37376	28	91.2502	12	1095	3
2.99282	0	0.3741	13	91.3335	12	1096	4
2.99555	2	0.37444	28	91.4168	12	1097	6
2.99828	0	0.37478	38	91.5002	8	1098	4
3.00101	1	0.37513	23	91.5835	21	1099	3
3.00374	0	0.37547	35	91.6668	14	1100	4
3.00647	1	0.37581	26	91.7502	5	1101	6
3.0092	2	0.37615	22	91.8335	11	1102	3
3.01193	1	0.37649	28	91.9168	14	1103	0
3.01466	2	0.37683	27	92.0002	6	1104	3
3.01739	0	0.37717	22	92.0835	14	1105	6
3.02012	0	0.37752	36	92.1668	15	1106	8
3.02285	0	0.37786	22	92.2502	8	1107	2
3.02558	0	0.3782	21	92.3335	13	1108	8
3.02832	1	0.37854	28	92.4168	13	1109	7
3.03105	0	0.37888	17	92.5002	16	1110	4
3.03378	1	0.37922	38	92.5835	23	1111	5
3.03651	1	0.37956	26	92.6668	12	1112	4
3.03924	1	0.3799	22	92.7502	10	1113	2
3.04197	1	0.38025	26	92.8335	9	1114	4
3.0447	3	0.38059	25	92.9168	13	1115	1
3.04743	0	0.38093	21	93.0002	11	1116	4
3.05016	0	0.38127	30	93.0835	15	1117	2
3.05289	1	0.38161	30	93.1668	12	1118	5
3.05562	0	0.38195	26	93.2502	19	1119	1
3.05835	1	0.38229	17	93.3335	9	1120	3
3.06108	0	0.38264	18	93.4168	14	1121	5
3.06381	0	0.38298	27	93.5002	12	1122	6
3.06654	2	0.38332	22	93.5835	11	1123	8
3.06928	1	0.38366	37	93.6668	17	1124	5
3.07201	1	0.384	25	93.7502	16	1125	3
3.07474	0	0.38434	17	93.8335	16	1126	3
3.07747	2	0.38468	25	93.9168	12	1127	6
3.0802	2	0.38502	21	94.0002	14	1128	6
3.08293	0	0.38537	21	94.0835	16	1129	4
3.08566	1	0.38571	33	94.1668	12	1130	5
3.08839	0	0.38605	23	94.2502	6	1131	3
3.09112	0	0.38639	30	94.3335	7	1132	6
3.09385	0	0.38673	21	94.4169	14	1133	2
3.09658	0	0.38707	24	94.5002	14	1134	6
3.09931	1	0.38741	28	94.5835	13	1135	3
3.10204	1	0.38776	29	94.6669	12	1136	4
3.10477	1	0.3881	15	94.7502	8	1137	7
3.1075	0	0.38844	29	94.8335	12	1138	6
3.11024	1	0.38878	26	94.9169	12	1139	3
3.11297	0	0.38912	26	95.0002	13	1140	3
3.1157	0	0.38946	19	95.0835	14	1141	5
3.11843	1	0.3898	22	95.1669	19	1142	6
3.12116	0	0.39014	19	95.2502	8	1143	4
3.12389	1	0.39049	23	95.3335	10	1144	3
3.12662	1	0.39083	34	95.4169	13	1145	5
3.12935	0	0.39117	25	95.5002	12	1146	7
3.13208	1	0.39151	23	95.5835	12	1147	3
3.13481	0	0.39185	15	95.6669	12	1148	1
3.13754	0	0.39219	32	95.7502	13	1149	4
3.14027	0	0.39253	28	95.8335	10	1150	4
3.143	2	0.39288	30	95.9169	18	1151	9
3.14573	2	0.39322	25	96.0002	14	1152	3
3.14846	1	0.39356	27	96.0835	11	1153	8
3.1512	1	0.3939	26	96.1669	13	1154	3
3.15393	0	0.39424	22	96.2502	9	1155	1
3.15666	1	0.39458	22	96.3335	10	1156	1
3.15939	0	0.39492	27	96.4169	8	1157	2
3.16212	1	0.39526	20	96.5002	9	1158	4
3.16485	1	0.39561	22	96.5835	12	1159	3
3.16758	0	0.39595	28	96.6669	10	1160	4
3.17031	0	0.39629	20	96.7502	10	1161	5
3.17304	1	0.39663	26	96.8335	12	1162	2
3.17577	0	0.39697	19	96.9169	14	1163	2
3.1785	1	0.39731	23	97.0002	10	1164	7
3.18123	0	0.39765	19	97.0835	9	1165	4
3.18396	0	0.398	17	97.1669	18	1166	1
3.18669	1	0.39834	15	97.2502	8	1167	2
3.18942	1	0.39868	19	97.3335	13	1168	3
3.19216	0	0.39902	12	97.4169	14	1169	1
3.19489	1	0.39936	18	97.5002	5	1170	5
3.19762	1	0.3997	21	97.5835	9	1171	6
3.20035	1	0.40004	20	97.6669	14	1172	1
3.20308	0	0.40038	30	97.7502	13	1173	2
3.20581	1	0.40073	28	97.8335	11	1174	5
3.20854	2	0.40107	22	97.9169	12	1175	5
3.21127	1	0.40141	20	98.0002	10	1176	6
3.214	3	0.40175	18	98.0835	16	1177	5
3.21673	2	0.40209	18	98.1669	11	1178	3
3.21946	1	0.40243	25	98.2502	14	1179	6
3.22219	0	0.40277	22	98.3335	17	1180	8
3.22492	1	0.40312	16	98.4169	15	1181	4
3.22765	0	0.40346	28	98.5002	14	1182	6
3.23038	1	0.4038	22	98.5835	10	1183	3
3.23312	2	0.40414	15	98.6669	10	1184	5
3.23585	0	0.40448	27	98.7502	20	1185	8
3.23858	0	0.40482	20	98.8335	8	1186	4
3.24131	2	0.40516	22	98.9169	7	1187	5
3.24404	0	0.4055	24	99.0002	15	1188	3
3.24677	1	0.40585	14	99.0835	19	1189	8
3.2495	0	0.40619	19	99.1669	16	1190	3
3.25223	4	0.40653	21	99.2502	10	1191	3
3.25496	1	0.40687	23	99.3335	11	1192	3
3.25769	0	0.40721	20	99.4169	11	1193	2
3.26042	4	0.40755	18	99.5002	14	1194	6
3.26315	1	0.40789	23	99.5835	12	1195	2
3.26588	0	0.40824	15	99.6669	10	1196	5
3.26861	1	0.40858	18	99.7502	8	1197	1
3.27135	2	0.40892	11	99.8335	11	1198	4
3.27408	2	0.40926	20	99.9169	12	1199	6
3.27681	0	0.4096	16	100	6	1200	3
3.27954	1	0.40994	21	100.084	13	1201	1
3.28227	1	0.41028	19	100.167	21	1202	8
3.285	1	0.41062	31	100.25	10	1203	8
3.28773	0	0.41097	29	100.334	6	1204	7
3.29046	1	0.41131	25	100.417	5	1205	5
3.29319	0	0.41165	22	100.5	7	1206	4
3.29592	0	0.41199	30	100.584	6	1207	1
3.29865	0	0.41233	18	100.667	9	1208	4
3.30138	1	0.41267	26	100.75	13	1209	4
3.30411	1	0.41301	22	100.834	10	1210	5
3.30684	2	0.41336	27	100.917	12	1211	6
3.30957	1	0.4137	25	101	14	1212	4
3.31231	2	0.41404	19	101.084	12	1213	4
3.31504	1	0.41438	20	101.167	11	1214	5
3.31777	0	0.41472	23	101.25	11	1215	8
3.3205	2	0.41506	23	101.334	11	1216	7
3.32323	0	0.4154	24	101.417	15	1217	3
3.32596	1	0.41574	17	101.5	12	1218	5
3.32869	1	0.41609	19	101.584	10	1219	7
3.33142	1	0.41643	20	101.667	7	1220	1
3.33415	0	0.41677	23	101.75	13	1221	7
3.33688	1	0.41711	24	101.834	15	1222	5
3.33961	0	0.41745	18	101.917	12	1223	4
3.34234	0	0.41779	27	102	12	1224	1
3.34507	0	0.41813	16	102.084	11	1225	3
3.3478	0	0.41848	24	102.167	13	1226	2
3.35053	0	0.41882	11	102.25	9	1227	5
3.35327	2	0.41916	15	102.334	17	1228	5
3.356	1	0.4195	27	102.417	13	1229	4
3.35873	0	0.41984	16	102.5	6	1230	0
3.36146	1	0.42018	26	102.584	9	1231	5
3.36419	0	0.42052	12	102.667	12	1232	4
3.36692	0	0.42086	23	102.75	11	1233	3
3.36965	1	0.42121	18	102.834	6	1234	3
3.37238	0	0.42155	23	102.917	10	1235	1
3.37511	1	0.42189	11	103	10	1236	3
3.37784	0	0.42223	15	103.084	12	1237	2
3.38057	0	0.42257	16	103.167	18	1238	5
3.3833	0	0.42291	20	103.25	11	1239	5
3.38603	0	0.42325	18	103.334	8	1240	2
3.38876	0	0.4236	25	103.417	13	1241	4
3.39149	0	0.42394	21	103.5	19	1242	5
3.39423	0	0.42428	9	103.584	4	1243	8
3.39696	2	0.42462	18	103.667	6	1244	5
3.39969	1	0.42496	27	103.75	11	1245	2
3.40242	2	0.4253	18	103.834	8	1246	6
3.40515	1	0.42564	28	103.917	12	1247	4
3.40788	1	0.42598	27	104	9	1248	4
3.41061	1	0.42633	12	104.084	10	1249	3
3.41334	0	0.42667	17	104.167	12	1250	7
3.41607	0	0.42701	24	104.25	10	1251	7
3.4188	1	0.42735	21	104.334	8	1252	8
3.42153	0	0.42769	18	104.417	12	1253	4
3.42426	0	0.42803	17	104.5	12	1254	4
3.42699	0	0.42837	21	104.584	9	1255	1
3.42972	1	0.42872	23	104.667	12	1256	2
3.43245	0	0.42906	24	104.75	8	1257	1
3.43519	0	0.4294	24	104.834	19	1258	6
3.43792	0	0.42974	12	104.917	5	1259	2
3.44065	0	0.43008	18	105	11	1260	4
3.44338	0	0.43042	16	105.084	9	1261	3
3.44611	0	0.43076	24	105.167	16	1262	6
3.44884	0	0.4311	16	105.25	8	1263	8
3.45157	1	0.43145	15	105.334	7	1264	3
3.4543	0	0.43179	21	105.417	13	1265	4
3.45703	0	0.43213	19	105.5	17	1266	3
3.45976	0	0.43247	15	105.584	17	1267	1
3.46249	0	0.43281	16	105.667	20	1268	2
3.46522	0	0.43315	16	105.75	5	1269	0
3.46795	0	0.43349	23	105.834	9	1270	4
3.47068	0	0.43384	12	105.917	12	1271	3
3.47341	0	0.43418	14	106	8	1272	6
3.47615	1	0.43452	13	106.084	9	1273	3
3.47888	1	0.43486	18	106.167	4	1274	2
3.48161	0	0.4352	25	106.25	10	1275	5
3.48434	0	0.43554	14	106.334	19	1276	6
3.48707	0	0.43588	15	106.417	8	1277	3
3.4898	0	0.43622	20	106.5	11	1278	0
3.49253	0	0.43657	18	106.584	11	1279	2
3.49526	0	0.43691	12	106.667	13	1280	2
3.49799	0	0.43725	15	106.75	12	1281	1
3.50072	1	0.43759	17	106.834	14	1282	7
3.50345	0	0.43793	15	106.917	10	1283	1
3.50618	0	0.43827	11	107	4	1284	3
3.50891	0	0.43861	16	107.084	11	1285	4
3.51164	0	0.43896	18	107.167	12	1286	6
3.51437	0	0.4393	13	107.25	6	1287	3
3.51711	0	0.43964	20	107.334	9	1288	5
3.51984	1	0.43998	14	107.417	10	1289	3
3.52257	0	0.44032	19	107.5	9	1290	4
3.5253	0	0.44066	18	107.584	11	1291	3
3.52803	1	0.441	19	107.667	12	1292	4
3.53076	0	0.44134	14	107.75	11	1293	3
3.53349	0	0.44169	13	107.834	12	1294	3
3.53622	2	0.44203	14	107.917	12	1295	4
3.53895	0	0.44237	16	108	8	1296	2
3.54168	0	0.44271	17	108.084	11	1297	5
3.54441	0	0.44305	20	108.167	13	1298	4
3.54714	0	0.44339	14	108.25	12	1299	11
3.54987	2	0.44373	11	108.334	11	1300	1
3.5526	0	0.44408	14	108.417	8	1301	8
3.55533	0	0.44442	14	108.5	10	1302	3
3.55807	1	0.44476	17	108.584	4	1303	6
3.5608	0	0.4451	14	108.667	12	1304	3
3.56353	0	0.44544	18	108.75	9	1305	2
3.56626	0	0.44578	16	108.834	4	1306	0
3.56899	2	0.44612	12	108.917	5	1307	5
3.57172	1	0.44646	14	109	12	1308	4
3.57445	1	0.44681	15	109.084	10	1309	2
3.57718	0	0.44715	22	109.167	9	1310	3
3.57991	0	0.44749	22	109.25	11	1311	4
3.58264	0	0.44783	11	109.334	10	1312	3
3.58537	0	0.44817	11	109.417	12	1313	8
3.5881	1	0.44851	21	109.5	14	1314	2
3.59083	0	0.44885	12	109.584	14	1315	3
3.59356	0	0.4492	15	109.667	6	1316	4
3.5963	0	0.44954	17	109.75	6	1317	1
3.59903	1	0.44988	18	109.834	11	1318	1
3.60176	1	0.45022	19	109.917	11	1319	4
3.60449	0	0.45056	12	110	13	1320	1
3.60722	0	0.4509	17	110.084	8	1321	5
3.60995	2	0.45124	17	110.167	13	1322	1
3.61268	0	0.45158	16	110.25	12	1323	6
3.61541	0	0.45193	13	110.334	8	1324	3
3.61814	1	0.45227	22	110.417	4	1325	3
3.62087	0	0.45261	11	110.5	11	1326	2
3.6236	1	0.45295	18	110.584	8	1327	5
3.62633	0	0.45329	19	110.667	12	1328	3
3.62906	1	0.45363	11	110.75	14	1329	3
3.63179	1	0.45397	17	110.834	14	1330	4
3.63452	0	0.45432	13	110.917	8	1331	4
3.63726	1	0.45466	15	111	9	1332	6
3.63999	0	0.455	17	111.084	9	1333	1
3.64272	1	0.45534	22	111.167	11	1334	5
3.64545	0	0.45568	12	111.25	11	1335	5
3.64818	0	0.45602	13	111.334	11	1336	4
3.65091	1	0.45636	15	111.417	9	1337	3
3.65364	1	0.4567	10	111.5	7	1338	6
3.65637	2	0.45705	16	111.584	9	1339	5
3.6591	1	0.45739	10	111.667	8	1340	7
3.66183	0	0.45773	14	111.75	6	1341	2
3.66456	0	0.45807	19	111.834	15	1342	5
3.66729	0	0.45841	19	111.917	5	1343	8
3.67002	0	0.45875	15	112	8	1344	2
3.67275	0	0.45909	20	112.084	5	1345	1
3.67548	0	0.45944	19	112.167	6	1346	2
3.67822	0	0.45978	13	112.25	10	1347	2
3.68095	0	0.46012	13	112.334	5	1348	2
3.68368	2	0.46046	7	112.417	8	1349	8
3.68641	2	0.4608	11	112.5	12	1350	1
3.68914	0	0.46114	17	112.584	7	1351	6
3.69187	0	0.46148	16	112.667	13	1352	3
3.6946	0	0.46182	13	112.75	9	1353	3
3.69733	0	0.46217	12	112.834	12	1354	2
3.70006	0	0.46251	16	112.917	14	1355	7
3.70279	0	0.46285	10	113	10	1356	1
3.70552	0	0.46319	16	113.084	8	1357	4
3.70825	0	0.46353	6	113.167	11	1358	2
3.71098	1	0.46387	13	113.25	6	1359	6
3.71371	0	0.46421	14	113.334	14	1360	0
3.71644	3	0.46456	19	113.417	19	1361	2
3.71918	0	0.4649	14	113.5	10	1362	5
3.72191	0	0.46524	15	113.584	9	1363	2
3.72464	0	0.46558	19	113.667	8	1364	8
3.72737	0	0.46592	16	113.75	6	1365	5
3.7301	0	0.46626	11	113.834	10	1366	5
3.73283	0	0.4666	16	113.917	10	1367	4
3.73556	0	0.46694	23	114	12	1368	2
3.73829	0	0.46729	23	114.084	8	1369	2
3.74102	0	0.46763	12	114.167	11	1370	1
3.74375	1	0.46797	15	114.25	11	1371	3
3.74648	0	0.46831	17	114.334	3	1372	1
3.74921	0	0.46865	16	114.417	4	1373	3
3.75194	0	0.46899	17	114.5	9	1374	4
3.75467	1	0.46933	14	114.584	9	1375	4
3.7574	0	0.46968	12	114.667	9	1376	3
3.76014	0	0.47002	9	114.75	12	1377	6
3.76287	1	0.47036	11	114.834	8	1378	4
3.7656	0	0.4707	15	114.917	9	1379	5
3.76833	1	0.47104	18	115	17	1380	2
3.77106	0	0.47138	11	115.084	12	1381	3
3.77379	0	0.47172	14	115.167	12	1382	3
3.77652	1	0.47206	13	115.25	4	1383	5
3.77925	0	0.47241	13	115.334	12	1384	5
3.78198	0	0.47275	18	115.417	14	1385	3
3.78471	0	0.47309	15	115.5	8	1386	2
3.78744	0	0.47343	12	115.584	10	1387	6
3.79017	0	0.47377	11	115.667	12	1388	5
3.7929	0	0.47411	16	115.75	7	1389	4
3.79563	0	0.47445	14	115.834	9	1390	2
3.79836	0	0.4748	12	115.917	7	1391	0
3.8011	0	0.47514	16	116	14	1392	3
3.80383	0	0.47548	11	116.084	7	1393	4
3.80656	2	0.47582	16	116.167	9	1394	2
3.80929	0	0.47616	16	116.25	7	1395	5
3.81202	0	0.4765	11	116.334	10	1396	4
3.81475	0	0.47684	17	116.417	7	1397	1
3.81748	0	0.47718	15	116.5	8	1398	2
3.82021	0	0.47753	15	116.584	9	1399	3
3.82294	0	0.47787	18	116.667	11	1400	3
3.82567	0	0.47821	17	116.75	6	1401	4
3.8284	0	0.47855	17	116.834	7	1402	3
3.83113	1	0.47889	14	116.917	11	1403	6
3.83386	0	0.47923	13	117	11	1404	0
3.83659	1	0.47957	18	117.084	7	1405	0
3.83932	0	0.47992	14	117.167	13	1406	1
3.84206	0	0.48026	13	117.25	9	1407	2
3.84479	0	0.4806	15	117.334	15	1408	0
3.84752	0	0.48094	15	117.417	21	1409	0
3.85025	0	0.48128	13	117.5	10	1410	4
3.85298	0	0.48162	13	117.584	6	1411	1
3.85571	1	0.48196	16	117.667	10	1412	2
3.85844	0	0.4823	20	117.75	11	1413	4
3.86117	0	0.48265	13	117.834	5	1414	3
3.8639	0	0.48299	12	117.917	11	1415	4
3.86663	0	0.48333	11	118	6	1416	4
3.86936	0	0.48367	18	118.084	7	1417	5
3.87209	0	0.48401	15	118.167	14	1418	2
3.87482	0	0.48435	14	118.25	5	1419	4
3.87755	0	0.48469	15	118.334	16	1420	3
3.88028	1	0.48504	13	118.417	10	1421	3
3.88302	0	0.48538	9	118.5	10	1422	3
3.88575	1	0.48572	9	118.584	5	1423	4
3.88848	0	0.48606	13	118.667	9	1424	2
3.89121	0	0.4864	11	118.75	7	1425	6
3.89394	1	0.48674	12	118.834	7	1426	9
3.89667	0	0.48708	10	118.917	8	1427	3
3.8994	0	0.48742	14	119	8	1428	7
3.90213	0	0.48777	14	119.084	7	1429	4
3.90486	0	0.48811	14	119.167	9	1430	4
3.90759	0	0.48845	10	119.25	9	1431	4
3.91032	0	0.48879	15	119.334	8	1432	3
3.91305	0	0.48913	5	119.417	9	1433	1
3.91578	0	0.48947	14	119.5	13	1434	3
3.91851	0	0.48981	18	119.584	11	1435	3
3.92124	0	0.49016	13	119.667	8	1436	4
3.92398	2	0.4905	17	119.75	10	1437	2
3.92671	2	0.49084	14	119.834	8	1438	3
3.92944	2	0.49118	13	119.917	8	1439	3
3.93217	0	0.49152	11	120	11	1440	4
3.9349	0	0.49186	11	120.084	9	1441	3
3.93763	2	0.4922	17	120.167	11	1442	3
3.94036	0	0.49254	10	120.25	9	1443	0
3.94309	0	0.49289	13	120.334	5	1444	6
3.94582	0	0.49323	12	120.417	4	1445	1
3.94855	1	0.49357	6	120.5	8	1446	4
3.95128	0	0.49391	8	120.584	11	1447	2
3.95401	0	0.49425	12	120.667	11	1448	1
3.95674	0	0.49459	15	120.75	12	1449	3
3.95947	1	0.49493	12	120.834	18	1450	3
3.96221	0	0.49528	15	120.917	9	1451	2
3.96494	0	0.49562	15	121	10	1452	5
3.96767	0	0.49596	6	121.084	5	1453	5
3.9704	0	0.4963	13	121.167	5	1454	4
3.97313	0	0.49664	11	121.25	9	1455	2
3.97586	0	0.49698	13	121.334	7	1456	8
3.97859	0	0.49732	18	121.417	14	1457	3
3.98132	0	0.49766	11	121.5	9	1458	4
3.98405	0	0.49801	10	121.584	10	1459	2
3.98678	0	0.49835	8	121.667	4	1460	0
3.98951	0	0.49869	11	121.75	7	1461	3
3.99224	0	0.49903	17	121.834	7	1462	0
3.99497	0	0.49937	16	121.917	7	1463	2
3.9977	0	0.49971	10	122	6	1464	3
4.00043	0	0.50005	14	122.084	5	1465	5
4.00317	0	0.5004	11	122.167	12	1466	6
4.0059	0	0.50074	13	122.25	7	1467	2
4.00863	0	0.50108	10	122.334	7	1468	6
4.01136	0	0.50142	7	122.417	6	1469	2
4.01409	0	0.50176	17	122.5	12	1470	2
4.01682	0	0.5021	13	122.584	6	1471	2
4.01955	0	0.50244	8	122.667	12	1472	0
4.02228	0	0.50278	8	122.75	5	1473	4
4.02501	1	0.50313	15	122.834	8	1474	6
4.02774	0	0.50347	13	122.917	7	1475	3
4.03047	0	0.50381	9	123	6	1476	2
4.0332	0	0.50415	12	123.084	6	1477	4
4.03593	0	0.50449	11	123.167	16	1478	3
4.03866	1	0.50483	8	123.25	10	1479	2
4.04139	0	0.50517	24	123.334	10	1480	4
4.04413	1	0.50552	12	123.417	13	1481	3
4.04686	0	0.50586	14	123.5	10	1482	3
4.04959	0	0.5062	13	123.584	8	1483	1
4.05232	0	0.50654	10	123.667	14	1484	4
4.05505	0	0.50688	12	123.75	6	1485	1
4.05778	0	0.50722	6	123.834	3	1486	0
4.06051	0	0.50756	14	123.917	10	1487	2
4.06324	0	0.5079	11	124	10	1488	5
4.06597	1	0.50825	7	124.084	6	1489	2
4.0687	0	0.50859	8	124.167	14	1490	4
4.07143	0	0.50893	9	124.25	9	1491	6
4.07416	0	0.50927	14	124.334	7	1492	4
4.07689	1	0.50961	11	124.417	7	1493	2
4.07962	0	0.50995	10	124.5	6	1494	2
4.08235	1	0.51029	9	124.584	10	1495	2
4.08509	0	0.51064	17	124.667	10	1496	4
4.08782	0	0.51098	7	124.75	11	1497	2
4.09055	0	0.51132	13	124.834	3	1498	3
4.09328	0	0.51166	9	124.917	12	1499	3
4.09601	0	0.512	8	125	8	1500	1
4.09874	0	0.51234	14	125.084	5	1501	3
4.10147	0	0.51268	9	125.167	13	1502	3
4.1042	0	0.51303	7	125.25	4	1503	3
4.10693	0	0.51337	8	125.334	8	1504	4
4.10966	0	0.51371	7	125.417	11	1505	4
4.11239	0	0.51405	14	125.5	9	1506	4
4.11512	1	0.51439	10	125.584	12	1507	0
4.11785	1	0.51473	8	125.667	7	1508	3
4.12058	0	0.51507	12	125.75	8	1509	2
4.12331	0	0.51541	12	125.834	10	1510	3
4.12605	0	0.51576	7	125.917	9	1511	3
4.12878	0	0.5161	6	126	8	1512	3
4.13151	0	0.51644	11	126.084	7	1513	5
4.13424	0	0.51678	13	126.167	8	1514	3
4.13697	0	0.51712	9	126.25	10	1515	3
4.1397	0	0.51746	10	126.334	6	1516	4
4.14243	0	0.5178	7	126.417	4	1517	3
4.14516	0	0.51815	10	126.5	7	1518	2
4.14789	0	0.51849	15	126.584	9	1519	1
4.15062	0	0.51883	13	126.667	5	1520	3
4.15335	0	0.51917	4	126.75	11	1521	2
4.15608	0	0.51951	15	126.834	9	1522	7
4.15881	1	0.51985	6	126.917	10	1523	6
4.16154	0	0.52019	16	127	10	1524	4
4.16427	0	0.52053	11	127.084	7	1525	4
4.16701	0	0.52088	18	127.167	7	1526	0
4.16974	0	0.52122	16	127.25	9	1527	2
4.17247	0	0.52156	14	127.334	9	1528	1
4.1752	0	0.5219	10	127.417	5	1529	2
4.17793	0	0.52224	8	127.5	5	1530	4
4.18066	0	0.52258	8	127.584	8	1531	3
4.18339	0	0.52292	13	127.667	8	1532	2
4.18612	0	0.52327	8	127.75	15	1533	7
4.18885	0	0.52361	9	127.834	7	1534	4
4.19158	0	0.52395	13	127.917	9	1535	2
4.19431	0	0.52429	5	128	7	1536	3
4.19704	0	0.52463	10	128.084	4	1537	5
4.19977	0	0.52497	8	128.167	9	1538	8
4.2025	0	0.52531	12	128.25	7	1539	2
4.20523	0	0.52565	12	128.334	6	1540	4
4.20797	0	0.526	9	128.417	5	1541	4
4.2107	1	0.52634	10	128.5	11	1542	3
4.21343	1	0.52668	11	128.584	8	1543	2
4.21616	0	0.52702	8	128.667	6	1544	10
4.21889	0	0.52736	12	128.75	7	1545	8
4.22162	0	0.5277	14	128.834	4	1546	1
4.22435	0	0.52804	13	128.917	13	1547	2
4.22708	1	0.52839	7	129	7	1548	1
4.22981	0	0.52873	8	129.084	4	1549	2
4.23254	0	0.52907	9	129.167	6	1550	1
4.23527	0	0.52941	8	129.25	5	1551	0
4.238	0	0.52975	8	129.334	11	1552	4
4.24073	0	0.53009	8	129.417	6	1553	1
4.24346	0	0.53043	12	129.5	9	1554	6
4.24619	0	0.53077	12	129.584	10	1555	3
4.24893	0	0.53112	9	129.667	8	1556	6
4.25166	0	0.53146	9	129.75	8	1557	1
4.25439	0	0.5318	10	129.834	9	1558	2
4.25712	0	0.53214	10	129.917	7	1559	6
4.25985	0	0.53248	11	130	6	1560	3
4.26258	0	0.53282	15	130.084	5	1561	3
4.26531	0	0.53316	6	130.167	8	1562	3
4.26804	0	0.53351	8	130.25	6	1563	2
4.27077	0	0.53385	12	130.334	10	1564	7
4.2735	0	0.53419	6	130.417	6	1565	3
4.27623	0	0.53453	12	130.5	5	1566	1
4.27896	0	0.53487	7	130.584	10	1567	0
4.28169	0	0.53521	11	130.667	8	1568	2
4.28442	0	0.53555	20	130.75	5	1569	5
4.28716	0	0.53589	6	130.834	7	1570	7
4.28989	0	0.53624	13	130.917	11	1571	1
4.29262	0	0.53658	8	131	5	1572	8
4.29535	0	0.53692	13	131.084	8	1573	1
4.29808	0	0.53726	6	131.167	8	1574	8
4.30081	0	0.5376	12	131.25	11	1575	2
4.30354	0	0.53794	10	131.334	13	1576	4
4.30627	0	0.53828	10	131.417	6	1577	3
4.309	0	0.53863	7	131.5	10	1578	2
4.31173	0	0.53897	4	131.584	6	1579	3
4.31446	0	0.53931	6	131.667	11	1580	4
4.31719	0	0.53965	12	131.75	11	1581	3
4.31992	0	0.53999	12	131.834	7	1582	4
4.32265	0	0.54033	9	131.917	7	1583	1
4.32538	0	0.54067	6	132	4	1584	2
4.32812	0	0.54101	3	132.084	7	1585	3
4.33085	0	0.54136	8	132.167	9	1586	1
4.33358	0	0.5417	5	132.25	11	1587	2
4.33631	0	0.54204	12	132.334	7	1588	1
4.33904	0	0.54238	12	132.417	10	1589	2
4.34177	0	0.54272	10	132.5	6	1590	3
4.3445	0	0.54306	11	132.584	9	1591	4
4.34723	0	0.5434	12	132.667	16	1592	1
4.34996	0	0.54375	10	132.75	9	1593	4
4.35269	0	0.54409	13	132.834	8	1594	3
4.35542	0	0.54443	10	132.917	14	1595	1
4.35815	0	0.54477	10	133	8	1596	1
4.36088	0	0.54511	5	133.084	11	1597	2
4.36361	0	0.54545	9	133.167	4	1598	1
4.36634	0	0.54579	12	133.25	10	1599	5
4.36908	0	0.54613	4	133.334	10	1600	0
4.37181	0	0.54648	8	133.417	6	1601	3
4.37454	0	0.54682	13	133.5	11	1602	1
4.37727	0	0.54716	13	133.584	11	1603	3
4.38	1	0.5475	9	133.667	3	1604	4
4.38273	1	0.54784	11	133.75	16	1605	1
4.38546	0	0.54818	9	133.834	9	1606	2
4.38819	0	0.54852	13	133.917	2	1607	4
4.39092	0	0.54887	7	134	10	1608	0
4.39365	0	0.54921	7	134.084	11	1609	0
4.39638	1	0.54955	9	134.167	7	1610	8
4.39911	0	0.54989	9	134.25	5	1611	3
4.40184	0	0.55023	4	134.334	8	1612	4
4.40457	0	0.55057	10	134.417	6	1613	6
4.4073	0	0.55091	9	134.5	7	1614	1
4.41004	0	0.55125	9	134.584	7	1615	3
4.41277	0	0.5516	7	134.667	8	1616	3
4.4155	0	0.55194	7	134.75	3	1617	0
4.41823	0	0.55228	9	134.834	6	1618	3
4.42096	0	0.55262	8	134.917	6	1619	3
4.42369	0	0.55296	6	135	7	1620	2
4.42642	0	0.5533	15	135.084	11	1621	3
4.42915	0	0.55364	6	135.167	9	1622	1
4.43188	0	0.55399	8	135.25	4	1623	1
4.43461	0	0.55433	7	135.334	7	1624	1
4.43734	0	0.55467	11	135.417	7	1625	5
4.44007	1	0.55501	6	135.5	11	1626	2
4.4428	0	0.55535	9	135.584	3	1627	2
4.44553	1	0.55569	7	135.667	10	1628	3
4.44826	0	0.55603	9	135.75	6	1629	2
4.451	0	0.55637	11	135.834	6	1630	1
4.45373	0	0.55672	5	135.917	9	1631	3
4.45646	0	0.55706	7	136	13	1632	1
4.45919	0	0.5574	9	136.084	10	1633	3
4.46192	0	0.55774	4	136.167	9	1634	0
4.46465	0	0.55808	10	136.25	3	1635	5
4.46738	0	0.55842	7	136.334	9	1636	4
4.47011	0	0.55876	10	136.417	4	1637	2
4.47284	1	0.55911	9	136.5	10	1638	2
4.47557	0	0.55945	7	136.584	9	1639	2
4.4783	0	0.55979	5	136.667	3	1640	4
4.48103	0	0.56013	8	136.75	3	1641	1
4.48376	1	0.56047	10	136.834	11	1642	4
4.48649	0	0.56081	8	136.917	5	1643	6
4.48922	0	0.56115	7	137	6	1644	3
4.49196	0	0.56149	6	137.084	8	1645	1
4.49469	0	0.56184	3	137.167	6	1646	2
4.49742	0	0.56218	8	137.25	10	1647	1
4.50015	0	0.56252	7	137.334	6	1648	6
4.50288	0	0.56286	12	137.417	13	1649	5
4.50561	0	0.5632	8	137.5	10	1650	4
4.50834	0	0.56354	9	137.584	16	1651	5
4.51107	0	0.56388	15	137.667	8	1652	0
4.5138	1	0.56423	6	137.75	7	1653	4
4.51653	0	0.56457	10	137.834	6	1654	1
4.51926	0	0.56491	9	137.917	6	1655	1
4.52199	0	0.56525	8	138	12	1656	3
4.52472	0	0.56559	11	138.084	11	1657	2
4.52745	0	0.56593	8	138.167	7	1658	0
4.53018	0	0.56627	10	138.25	2	1659	5
4.53292	0	0.56661	10	138.334	5	1660	0
4.53565	0	0.56696	11	138.417	5	1661	0
4.53838	0	0.5673	5	138.5	9	1662	2
4.54111	0	0.56764	7	138.584	9	1663	2
4.54384	0	0.56798	5	138.667	4	1664	5
4.54657	0	0.56832	5	138.75	7	1665	1
4.5493	0	0.56866	8	138.834	5	1666	2
4.55203	0	0.569	6	138.917	11	1667	4
4.55476	0	0.56935	6	139	6	1668	2
4.55749	1	0.56969	6	139.084	11	1669	1
4.56022	0	0.57003	7	139.167	11	1670	3
4.56295	0	0.57037	8	139.25	5	1671	3
4.56568	0	0.57071	7	139.334	8	1672	3
4.56841	0	0.57105	11	139.417	6	1673	4
4.57114	0	0.57139	9	139.5	3	1674	3
4.57388	0	0.57173	5	139.584	9	1675	2
4.57661	0	0.57208	17	139.667	7	1676	8
4.57934	1	0.57242	6	139.75	10	1677	3
4.58207	0	0.57276	8	139.834	8	1678	3
4.5848	0	0.5731	7	139.917	9	1679	5
4.58753	0	0.57344	9	140	9	1680	1
4.59026	1	0.57378	8	140.084	5	1681	0
4.59299	0	0.57412	10	140.167	15	1682	5
4.59572	0	0.57447	6	140.25	3	1683	6
4.59845	0	0.57481	6	140.334	11	1684	5
4.60118	0	0.57515	4	140.417	5	1685	4
4.60391	0	0.57549	4	140.5	6	1686	3
4.60664	0	0.57583	4	140.584	8	1687	5
4.60937	1	0.57617	13	140.667	6	1688	6
4.61211	0	0.57651	7	140.75	8	1689	2
4.61484	1	0.57685	6	140.834	6	1690	5
4.61757	0	0.5772	12	140.917	6	1691	3
4.6203	0	0.57754	6	141	7	1692	3
4.62303	0	0.57788	9	141.084	7	1693	3
4.62576	0	0.57822	7	141.167	4	1694	1
4.62849	1	0.57856	9	141.25	6	1695	1
4.63122	0	0.5789	7	141.334	8	1696	3
4.63395	0	0.57924	4	141.417	6	1697	2
4.63668	0	0.57959	5	141.5	7	1698	3
4.63941	1	0.57993	6	141.584	2	1699	1
4.64214	0	0.58027	8	141.667	8	1700	3
4.64487	0	0.58061	6	141.75	9	1701	0
4.6476	0	0.58095	9	141.834	7	1702	0
4.65033	0	0.58129	12	141.917	4	1703	6
4.65307	1	0.58163	10	142	9	1704	1
4.6558	0	0.58197	10	142.084	14	1705	2
4.65853	0	0.58232	8	142.167	7	1706	2
4.66126	0	0.58266	5	142.25	7	1707	1
4.66399	0	0.583	4	142.334	8	1708	3
4.66672	0	0.58334	2	142.417	4	1709	0
4.66945	1	0.58368	7	142.5	3	1710	2
4.67218	0	0.58402	11	142.584	6	1711	1
4.67491	0	0.58436	6	142.667	8	1712	5
4.67764	1	0.58471	6	142.75	6	1713	4
4.68037	0	0.58505	9	142.834	6	1714	2
4.6831	0	0.58539	8	142.917	6	1715	4
4.68583	0	0.58573	9	143	9	1716	3
4.68856	0	0.58607	8	143.084	9	1717	6
4.69129	0	0.58641	5	143.167	9	1718	1
4.69403	1	0.58675	6	143.25	9	1719	3
4.69676	0	0.58709	9	143.334	4	1720	1
4.69949	0	0.58744	10	143.417	6	1721	2
4.70222	0	0.58778	7	143.5	6	1722	6
4.70495	0	0.58812	9	143.584	4	1723	6
4.70768	0	0.58846	11	143.667	3	1724	3
4.71041	0	0.5888	4	143.75	9	1725	1
4.71314	0	0.58914	3	143.834	5	1726	6
4.71587	0	0.58948	13	143.917	9	1727	3
4.7186	0	0.58983	7	144	7	1728	1
4.72133	0	0.59017	7	144.084	7	1729	1
4.72406	0	0.59051	9	144.167	0	1730	5
4.72679	0	0.59085	6	144.25	8	1731	1
4.72952	0	0.59119	8	144.334	8	1732	2
4.73225	0	0.59153	7	144.417	3	1733	3
4.73499	0	0.59187	9	144.5	6	1734	1
4.73772	0	0.59221	4	144.584	8	1735	3
4.74045	0	0.59256	7	144.667	4	1736	2
4.74318	0	0.5929	9	144.75	3	1737	3
4.74591	0	0.59324	8	144.834	8	1738	2
4.74864	0	0.59358	10	144.917	6	1739	3
4.75137	0	0.59392	7	145	9	1740	4
4.7541	0	0.59426	1	145.084	10	1741	2
4.75683	0	0.5946	3	145.167	8	1742	1
4.75956	0	0.59495	8	145.25	10	1743	7
4.76229	0	0.59529	4	145.334	7	1744	2
4.76502	0	0.59563	8	145.417	7	1745	4
4.76775	0	0.59597	3	145.5	5	1746	3
4.77048	0	0.59631	5	145.584	7	1747	1
4.77321	0	0.59665	5	145.667	10	1748	2
4.77595	1	0.59699	7	145.75	4	1749	2
4.77868	0	0.59733	5	145.834	8	1750	2
4.78141	0	0.59768	4	145.917	14	1751	1
4.78414	0	0.59802	6	146	8	1752	4
4.78687	1	0.59836	5	146.084	6	1753	1
4.7896	0	0.5987	10	146.167	6	1754	2
4.79233	0	0.59904	6	146.25	1	1755	5
4.79506	0	0.59938	13	146.334	11	1756	2
4.79779	0	0.59972	3	146.417	6	1757	4
4.80052	1	0.60007	7	146.5	11	1758	2
4.80325	0	0.60041	5	146.584	10	1759	1
4.80598	0	0.60075	11	146.667	7	1760	1
4.80871	0	0.60109	7	146.75	3	1761	4
4.81144	0	0.60143	7	146.834	6	1762	2
4.81417	0	0.60177	10	146.917	10	1763	5
4.81691	0	0.60211	11	147	10	1764	5
4.81964	0	0.60245	5	147.084	5	1765	4
4.82237	1	0.6028	2	147.167	1	1766	3
4.8251	0	0.60314	6	147.25	7	1767	2
4.82783	0	0.60348	10	147.334	4	1768	3
4.83056	1	0.60382	7	147.417	4	1769	4
4.83329	0	0.60416	5	147.5	7	1770	1
4.83602	0	0.6045	5	147.584	10	1771	4
4.83875	1	0.60484	10	147.667	7	1772	2
4.84148	0	0.60519	4	147.75	8	1773	2
4.84421	0	0.60553	9	147.834	9	1774	5
4.84694	0	0.60587	8	147.917	5	1775	2
4.84967	0	0.60621	5	148	7	1776	3
4.8524	0	0.60655	14	148.084	12	1777	1
4.85513	0	0.60689	3	148.167	8	1778	3
4.85787	0	0.60723	3	148.25	12	1779	2
4.8606	1	0.60757	7	148.334	9	1780	6
4.86333	0	0.60792	11	148.417	4	1781	1
4.86606	0	0.60826	8	148.5	3	1782	2
4.86879	0	0.6086	7	148.584	7	1783	2
4.87152	0	0.60894	6	148.667	8	1784	5
4.87425	0	0.60928	5	148.75	2	1785	2
4.87698	0	0.60962	4	148.834	7	1786	6
4.87971	0	0.60996	8	148.917	7	1787	4
4.88244	0	0.61031	9	149	7	1788	3
4.88517	0	0.61065	7	149.084	4	1789	6
4.8879	0	0.61099	6	149.167	10	1790	3
4.89063	0	0.61133	8	149.25	5	1791	5
4.89336	0	0.61167	7	149.334	9	1792	1
4.89609	0	0.61201	2	149.417	8	1793	2
4.89883	0	0.61235	1	149.5	4	1794	7
4.90156	0	0.61269	8	149.584	7	1795	1
4.90429	0	0.61304	5	149.667	3	1796	2
4.90702	0	0.61338	9	149.75	8	1797	0
4.90975	0	0.61372	9	149.834	4	1798	6
4.91248	0	0.61406	7	149.917	12	1799	4
4.91521	0	0.6144	5	150	10	1800	3
4.91794	0	0.61474	7	150.084	3	1801	1
4.92067	0	0.61508	6	150.167	4	1802	2
4.9234	0	0.61543	11	150.25	7	1803	2
4.92613	0	0.61577	6	150.334	6	1804	5
4.92886	0	0.61611	8	150.417	9	1805	3
4.93159	2	0.61645	7	150.5	6	1806	1
4.93432	0	0.61679	5	150.584	5	1807	5
4.93705	0	0.61713	4	150.667	6	1808	4
4.93979	0	0.61747	6	150.75	7	1809	3
4.94252	0	0.61781	5	150.834	3	1810	1
4.94525	0	0.61816	5	150.917	6	1811	4
4.94798	0	0.6185	5	151	8	1812	3
4.95071	0	0.61884	7	151.084	5	1813	3
4.95344	0	0.61918	6	151.167	13	1814	3
4.95617	0	0.61952	9	151.25	8	1815	3
4.9589	0	0.61986	2	151.334	4	1816	3
4.96163	0	0.6202	9	151.417	3	1817	5
4.96436	0	0.62055	6	151.5	7	1818	4
4.96709	0	0.62089	6	151.584	7	1819	1
4.96982	0	0.62123	5	151.667	8	1820	2
4.97255	0	0.62157	6	151.75	7	1821	3
4.97528	0	0.62191	10	151.834	3	1822	5
4.97802	0	0.62225	8	151.917	6	1823	2
4.98075	0	0.62259	6	152	3	1824	2
4.98348	0	0.62293	3	152.084	6	1825	1
4.98621	0	0.62328	7	152.167	7	1826	3
4.98894	0	0.62362	8	152.25	10	1827	4
4.99167	0	0.62396	6	152.334	6	1828	0
4.9944	0	0.6243	6	152.417	7	1829	2
4.99713	0	0.62464	5	152.5	14	1830	2
4.99986	0	0.62498	10	152.584	7	1831	3
5.00259	0	0.62532	3	152.667	8	1832	5
5.00532	0	0.62567	9	152.75	4	1833	2
5.00805	0	0.62601	4	152.834	10	1834	1
5.01078	0	0.62635	5	152.917	7	1835	3
5.01351	0	0.62669	5	153	8	1836	1
5.01624	0	0.62703	7	153.084	8	1837	3
5.01898	0	0.62737	4	153.167	2	1838	5
5.02171	0	0.62771	2	153.25	4	1839	2
5.02444	0	0.62805	5	153.334	11	1840	6
5.02717	0	0.6284	5	153.417	4	1841	2
5.0299	1	0.62874	4	153.5	6	1842	0
5.03263	0	0.62908	10	153.584	2	1843	1
5.03536	1	0.62942	10	153.667	3	1844	3
5.03809	0	0.62976	5	153.75	6	1845	1
5.04082	0	0.6301	4	153.834	5	1846	4
5.04355	0	0.63044	3	153.917	10	1847	2
5.04628	0	0.63079	1	154	7	1848	3
5.04901	0	0.63113	5	154.084	3	1849	1
5.05174	0	0.63147	3	154.167	6	1850	1
5.05447	0	0.63181	14	154.25	7	1851	4
5.0572	0	0.63215	2	154.334	8	1852	0
5.05994	0	0.63249	4	154.417	3	1853	3
5.06267	0	0.63283	3	154.5	7	1854	3
5.0654	0	0.63317	2	154.584	5	1855	4
5.06813	0	0.63352	6	154.667	4	1856	1
5.07086	0	0.63386	9	154.75	6	1857	1
5.07359	0	0.6342	9	154.834	4	1858	2
5.07632	0	0.63454	3	154.917	13	1859	2
5.07905	0	0.63488	6	155	5	1860	0
5.08178	0	0.63522	8	155.084	6	1861	3
5.08451	1	0.63556	7	155.167	11	1862	2
5.08724	1	0.63591	2	155.25	1	1863	2
5.08997	0	0.63625	5	155.334	6	1864	0
5.0927	0	0.63659	3	155.417	13	1865	3
5.09543	0	0.63693	5	155.5	4	1866	1
5.09816	0	0.63727	3	155.584	4	1867	3
5.1009	1	0.63761	4	155.667	8	1868	1
5.10363	0	0.63795	6	155.75	2	1869	2
5.10636	0	0.63829	3	155.834	6	1870	3
5.10909	0	0.63864	5	155.917	7	1871	4
5.11182	0	0.63898	2	156	3	1872	2
5.11455	0	0.63932	4	156.084	8	1873	4
5.11728	0	0.63966	2	156.167	8	1874	2
5.12001	1	0.64	2	156.25	6	1875	6
5.12274	0	0.64034	7	156.334	5	1876	4
5.12547	0	0.64068	5	156.417	3	1877	3
5.1282	0	0.64103	7	156.5	11	1878	0
5.13093	0	0.64137	4	156.584	3	1879	2
5.13366	0	0.64171	7	156.667	9	1880	3
5.13639	0	0.64205	8	156.75	9	1881	5
5.13912	0	0.64239	8	156.834	3	1882	2
5.14186	0	0.64273	5	156.917	7	1883	2
5.14459	0	0.64307	2	157	2	1884	2
5.14732	0	0.64341	2	157.084	10	1885	2
5.15005	0	0.64376	10	157.167	2	1886	3
5.15278	0	0.6441	4	157.25	4	1887	3
5.15551	0	0.64444	4	157.334	12	1888	2
5.15824	0	0.64478	5	157.417	7	1889	2
5.16097	0	0.64512	10	157.5	5	1890	0
5.1637	0	0.64546	8	157.584	8	1891	2
5.16643	0	0.6458	6	157.667	6	1892	2
5.16916	0	0.64615	6	157.75	8	1893	6
5.17189	1	0.64649	5	157.834	6	1894	4
5.17462	0	0.64683	4	157.917	11	1895	3
5.17735	1	0.64717	6	158	6	1896	2
5.18008	1	0.64751	5	158.084	10	1897	2
5.18282	0	0.64785	4	158.167	9	1898	1
5.18555	0	0.64819	1	158.25	9	1899	2
5.18828	0	0.64853	6	158.334	4	1900	4
5.19101	0	0.64888	5	158.417	7	1901	3
5.19374	0	0.64922	6	158.5	9	1902	3
5.19647	0	0.64956	7	158.584	12	1903	2
5.1992	0	0.6499	5	158.667	7	1904	1
5.20193	0	0.65024	4	158.75	7	1905	4
5.20466	0	0.65058	5	158.834	7	1906	4
5.20739	0	0.65092	3	158.917	10	1907	1
5.21012	0	0.65127	4	159	3	1908	0
5.21285	0	0.65161	3	159.084	12	1909	5
5.21558	0	0.65195	14	159.167	6	1910	2
5.21831	0	0.65229	4	159.25	4	1911	2
5.22104	1	0.65263	6	159.334	12	1912	2
5.22378	0	0.65297	5	159.417	6	1913	1
5.22651	0	0.65331	6	159.5	4	1914	2
5.22924	0	0.65365	4	159.584	6	1915	2
5.23197	0	0.654	3	159.667	7	1916	1
5.2347	0	0.65434	6	159.75	6	1917	2
5.23743	1	0.65468	2	159.834	5	1918	4
5.24016	0	0.65502	6	159.917	6	1919	2
5.24289	0	0.65536	3	160	7	1920	2
5.24562	0	0.6557	8	160.084	4	1921	2
5.24835	0	0.65604	1	160.167	5	1922	5
5.25108	0	0.65639	6	160.25	8	1923	3
5.25381	0	0.65673	3	160.334	6	1924	3
5.25654	0	0.65707	4	160.417	9	1925	5
5.25927	0	0.65741	5	160.5	4	1926	4
5.262	0	0.65775	9	160.584	7	1927	4
5.26474	0	0.65809	4	160.667	2	1928	1
5.26747	0	0.65843	3	160.75	2	1929	2
5.2702	0	0.65877	5	160.834	8	1930	6
5.27293	0	0.65912	5	160.917	3	1931	2
5.27566	0	0.65946	4	161	5	1932	4
5.27839	0	0.6598	2	161.084	4	1933	2
5.28112	0	0.66014	2	161.167	7	1934	1
5.28385	0	0.66048	6	161.25	7	1935	3
5.28658	0	0.66082	1	161.334	4	1936	2
5.28931	1	0.66116	3	161.417	9	1937	1
5.29204	0	0.66151	3	161.5	3	1938	2
5.29477	0	0.66185	7	161.584	9	1939	2
5.2975	0	0.66219	5	161.667	9	1940	0
5.30023	0	0.66253	2	161.75	9	1941	1
5.30297	0	0.66287	4	161.834	3	1942	4
5.3057	0	0.66321	8	161.917	7	1943	1
5.30843	0	0.66355	8	162	4	1944	1
5.31116	0	0.66389	6	162.084	10	1945	1
5.31389	0	0.66424	4	162.167	10	1946	4
5.31662	0	0.66458	2	162.25	9	1947	1
5.31935	0	0.66492	3	162.334	6	1948	2
5.32208	0	0.66526	3	162.417	10	1949	3
5.32481	0	0.6656	7	162.5	15	1950	2
5.32754	0	0.66594	9	162.584	8	1951	1
5.33027	0	0.66628	7	162.667	4	1952	2
5.333	0	0.66663	7	162.75	3	1953	0
5.33573	0	0.66697	5	162.834	6	1954	4
5.33846	1	0.66731	4	162.917	3	1955	0
5.34119	0	0.66765	7	163	5	1956	1
5.34393	0	0.66799	3	163.084	3	1957	3
5.34666	0	0.66833	6	163.167	9	1958	2
5.34939	0	0.66867	4	163.25	7	1959	1
5.35212	0	0.66901	7	163.334	9	1960	1
5.35485	0	0.66936	6	163.417	4	1961	1
5.35758	0	0.6697	5	163.5	3	1962	1
5.36031	0	0.67004	7	163.584	2	1963	4
5.36304	0	0.67038	5	163.667	8	1964	2
5.36577	0	0.67072	8	163.75	7	1965	8
5.3685	0	0.67106	6	163.834	5	1966	1
5.37123	0	0.6714	1	163.917	4	1967	0
5.37396	0	0.67175	5	164	8	1968	4
5.37669	1	0.67209	7	164.084	9	1969	4
5.37942	0	0.67243	5	164.167	7	1970	1
5.38215	0	0.67277	3	164.25	7	1971	1
5.38489	0	0.67311	5	164.334	8	1972	1
5.38762	0	0.67345	5	164.417	6	1973	4
5.39035	0	0.67379	3	164.5	7	1974	2
5.39308	0	0.67413	7	164.584	1	1975	1
5.39581	0	0.67448	4	164.667	5	1976	0
5.39854	0	0.67482	5	164.75	8	1977	1
5.40127	0	0.67516	4	164.834	7	1978	3
5.404	1	0.6755	7	164.917	7	1979	1
5.40673	0	0.67584	5	165	8	1980	1
5.40946	0	0.67618	7	165.084	4	1981	1
5.41219	0	0.67652	4	165.167	2	1982	3
5.41492	0	0.67687	8	165.25	4	1983	4
5.41765	1	0.67721	3	165.334	3	1984	8
5.42038	0	0.67755	1	165.417	4	1985	0
5.42311	0	0.67789	5	165.5	10	1986	0
5.42585	0	0.67823	8	165.584	6	1987	5
5.42858	0	0.67857	2	165.667	5	1988	3
5.43131	1	0.67891	7	165.75	10	1989	2
5.43404	0	0.67925	3	165.834	6	1990	1
5.43677	0	0.6796	2	165.917	6	1991	5
5.4395	0	0.67994	3	166	7	1992	3
5.44223	0	0.68028	1	166.084	4	1993	1
5.44496	0	0.68062	7	166.167	9	1994	1
5.44769	0	0.68096	4	166.25	6	1995	1
5.45042	0	0.6813	4	166.334	9	1996	3
5.45315	0	0.68164	4	166.417	5	1997	2
[truncated: 2,099 more rows]

[truncated: 6 more sheets: Fig.4a, Fig.4b, Fig.4c, Fig.4d, Fig.4e, Fig.5c]
